# Supplementary material for: Limited influence of marine sediment lyophilization on prokaryotic community structure assessed via amplicon sequencing: an example from environmentally contrasted sediment layers in Toulon harbor (France)
Source: PeerJ. 2021 Apr 7;9:e11075. doi: 10.7717/peerj.11075 (PMC8035903; doi:10.7717/peerj.11075)
Supplement: Supplemental Information 1 — Dataset describing total mercury concentration with sediment depth. [file peerj-09-11075-s001.csv]

SAMPLE ID	CONC. HgT [ug/kg dw]
0-1cm 12hr 21/09/15	5243,035
0-1cm 12hr 21/09/15	5045,127
1-2cm 12hr 21/09/15	5445,050
1-2cm 12hr 21/09/15	5111,289
2-3cm 12hr 21/09/15	5374,796
2-3cm 12hr 21/09/15	5095,971
3-4cm 12hr 21/09/15	4964,160
3-4cm 12hr 21/09/15	5258,407
4-5cm 12hr 21/09/15	4106,569
4-5cm 12hr 21/09/15	4367,434
5-6cm 12hr 21/09/15	4380,875
5-6cm 12hr 21/09/15	4146,870
6-7cm 12hr 21/09/15	4495,558
6-7cm 12hr 21/09/15	4570,524
7-8cm 12hr 21/09/15	5142,734
7-8cm 12hr 21/09/15	4915,000
7-8cm 12hr 21/09/15	5196,398
8-9cm 12hr 21/09/15	5823,088
8-9cm 12hr 21/09/15	6508,302
9-10cm 12hr 21/09/15	7057,345
9-10cm 12hr 21/09/15	7484,916
10-11cm 12hr 21/09/15	13764,512
10-11cm 12hr 21/09/15	13931,381
11-12cm 12hr 21/09/15	14913,224
11-12cm 12hr 21/09/15	15030,333
12-13cm 12hr 21/09/15	13542,324
12-13cm 12hr 21/09/15	12803,049
13-14cm 12hr 21/09/15	9513,005
13-14cm 12hr 21/09/15	10642,402
14-15cm 12hr 21/09/15	8361,653
14-15cm 12hr 21/09/15	8066,746
15-16cm 12hr 21/09/15	6916,273
15-16cm 12hr 21/09/15	7335,389
16-17cm 12hr 21/09/15	6266,029
16-17cm 12hr 21/09/15	13778,884
17-18cm 12hr 21/09/15	5033,972
17-18cm 12hr 21/09/15	5314,611
18-19cm 12hr 21/09/15	4928,138
18-19cm 12hr 21/09/15	5264,416
19-20cm 12hr 21/09/15	3363,514
19-20cm 12hr 21/09/15	3258,921
20-22cm 12hr 21/09/15	3129,895
20-22cm 12hr 21/09/15	3027,735
22-24cm 12hr 21/09/15	3170,223
22-24cm 12hr 21/09/15	3331,556
24-26cm 12hr 21/09/15	2443,013
24-26cm 12hr 21/09/15	2322,246
26-28cm 12hr 21/09/15	1336,531
26-28cm 12hr 21/09/15	1398,155
28-30cm 12hr 21/09/15	700,090
28-30cm 12hr 21/09/15	687,579
30-32cm 12hr 21/09/15	764,936
30-32cm 12hr 21/09/15	727,801
32-34cm 12hr 21/09/15	802,152
32-34cm 12hr 21/09/15	744,293
34-36cm 12hr 21/09/15	802,023
34-36cm 12hr 21/09/15	740,174
36-38cm 12hr 21/09/15	690,746
36-38cm 12hr 21/09/15	646,746
38-40cm 12hr 21/09/15	506,067
38-40cm 12hr 21/09/15	513,521
40-42cm 12hr 21/09/15	580,345
40-42cm 12hr 21/09/15	555,462
42-44cm 12hr 21/09/15	377,057
42-44cm 12hr 21/09/15	366,838
44-46cm 12hr 21/09/15	1086,736
44-46cm 12hr 21/09/15	1014,731
44-46cm 12hr 21/09/15	1074,906
44-46cm 12hr 21/09/15	1036,191
