# Supplementary material for: Limited influence of marine sediment lyophilization on prokaryotic community structure assessed via amplicon sequencing: an example from environmentally contrasted sediment layers in Toulon harbor (France)
Source: PeerJ. 2021 Apr 7;9:e11075. doi: 10.7717/peerj.11075 (PMC8035903; doi:10.7717/peerj.11075)
Supplement: Supplemental Information 2 [file peerj-09-11075-s002.csv]

	0-1cm_fresh	0-1cm_fresh	0-1cm_lyoph	0-1cm_lyoph	10-11cm_fresh	10-11cm_fresh	10-11cm_lyoph	10-11cm_lyoph	19-20cm_fresh	19-20cm_fresh	19-20cm_lyoph	19-20cm_lyoph	Domain	Phylum	Class	Order	Family	Genus	Species
ASV1	0	0	0	0	0.0141226542851615	0.0133283273887742	0.0228571428571429	0.0175054704595186	0.0311427170181462	0.0274702463326875	0.0300782033286545	0.0279541151575899	Bacteria	Chloroflexi	Dehalococcoidia	GIF9	AB-539-J10	SCGC-AB-539-J10	NA
ASV2	0.00276864509430697	0	0	0	0.0167343780228284	0.0212126900694575	0.0236024844720497	0.0264666041471293	0.0198626777832271	0.0244256850262939	0.0269701223180269	0.0288450829713777	Bacteria	Chloroflexi	Dehalococcoidia	GIF9	AB-539-J10	SCGC-AB-539-J10	NA
ASV3	0	0	0	0	0.0185722576900754	0.0178336774920218	0.0245962732919255	0.0119829113264562	0.013650482262547	0.0125242181013009	0.0104271104872669	0.0091324200913242	Bacteria	Proteobacteria	Deltaproteobacteria	Desulfarculales	Desulfarculaceae	Desulfatiglans	NA
ASV4	0	0	0	0	0.00715805765138325	0.0105124835742444	0.0104347826086957	0.00823173908513077	0.0170017982671244	0.0105867699972322	0.0137357128534189	0.0121394364628578	Bacteria	Proteobacteria	Deltaproteobacteria	Desulfarculales	Desulfarculaceae	Desulfatiglans	NA
ASV5	0	0	0	0	0.00996324240665506	0.00882297728552656	0.00447204968944099	0.00302177763884547	0.0200261566127187	0.0126626072515915	0.00621616202125526	0.00935516204477113	Bacteria	Acidobacteria	Aminicenantia	Aminicenantales	NA	NA	NA
ASV6	0	0	0	0	0.00270845424646934	0.00450535010324761	0.00645962732919255	0.00614775450661665	0.0195357201242439	0.0104483808469416	0.0122318026869862	0.00768459739391914	Bacteria	Calditrichaeota	Calditrichia	Calditrichales	Calditrichaceae	Calorithrix	NA
ASV7	0	0	0	0	0	0	0	0	0	0	0	0.0795188773805546	Bacteria	Proteobacteria	Gammaproteobacteria	Thiomicrospirales	Thiomicrospiraceae	Thiomicrorhabdus	NA
ASV8	0	0	0	0	0	0	0	0	0	0	0	0.0792961354271077	Bacteria	Firmicutes	Bacilli	Bacillales	Bacillaceae	Anaerobacillus	NA
ASV9	0.00795985464613255	0.0281792658833316	0.0206286836935167	0.0168999873880691	0.00145095763203714	0.00469307302421626	0	0.0016671876628113	0	0	0	0	Bacteria	Bacteroidetes	Bacteroidia	Flavobacteriales	Flavobacteriaceae	Eudoraea	NA
ASV10	0.0268212493510988	0.00665488197982739	0.0275049115913556	0.0179720015134317	0.00386922035209905	0.00319128965646705	0.00571428571428571	0.00364697301239971	0	0.000207583725435926	0	0	Bacteria	Proteobacteria	Gammaproteobacteria	BD7-8	NA	NA	NA
ASV11	0	0	0	0	0.012188044109112	0.0133283273887742	0.00968944099378882	0.00844013754298218	0.00890959620729116	0.00816495986714642	0.00521355524363345	0.0052344359060029	Bacteria	Proteobacteria	Deltaproteobacteria	Desulfobacterales	Desulfobacteraceae	Sva0081 sediment group	NA
ASV12	0	0	0	0	0.00986651189785258	0.0125774357048996	0.0146583850931677	0.00906533291653642	0.00899133562203695	0.00685026293938555	0.00731902947663926	0.00501169395255596	NA	NA	NA	NA	NA	NA	NA
ASV13	0	0	0	0	0.00580383052814858	0.0131406044678055	0.00919254658385093	0.00541835990413671	0.00776524440085009	0.00837254359258234	0.0115299779426509	0.00924379106804767	Archaea	Crenarchaeota	Bathyarchaeia	NA	NA	NA	NA
ASV14	0	0	0	0	0.0111240085122848	0.015581002440398	0.00770186335403727	0.0108367198082734	0.00555828020271375	0.00629670633822308	0.00691798676559054	0.00735048446374875	Bacteria	Chloroflexi	Dehalococcoidia	GIF9	AB-539-J10	SCGC-AB-539-J10	NA
ASV16	0.00692161273576743	0.0146615368618072	0.0289783889980354	0.0179089418589986	0.00280518475527181	0.0030035667354984	0	0.00229238303636553	0	0.000553556601162469	0	0	Bacteria	Proteobacteria	Gammaproteobacteria	NA	NA	NA	NA
ASV17	0.00709465305416162	0.00925444525319746	0.0132612966601179	0.00390969857485181	0.0111240085122848	0.0174582316500845	0.0124223602484472	0.0111493174950505	0	0	0	0	Bacteria	Proteobacteria	Deltaproteobacteria	NA	NA	NA	NA
ASV18	0	0	0	0	0.00183787966724705	0.00694574807584006	0.00472049689440994	0.00489736375950818	0.00245218244237371	0.0114862994741212	0.013234409464608	0.0087983071611538	Bacteria	Atribacteria	JS1	NA	NA	NA	NA
ASV19	0	0	0	0	0.00251499322886438	0	0	0.00416796915702824	0.00801046264508746	0.00975643509548851	0.0104271104872669	0.0105802427887293	Bacteria	Chloroflexi	Dehalococcoidia	GIF9	AB-539-J10	SCGC-AB-539-J10	NA
ASV20	0	0	0	0	0.00348229831688915	0.00431762718227896	0.00571428571428571	0.00406376992810253	0.00621219552068007	0.00816495986714642	0.0071185081211149	0.0130304042766455	Bacteria	Acidobacteria	Aminicenantia	Aminicenantales	NA	NA	NA
ASV21	0	0	0	0	0.00831882375701296	0.00938614604843251	0.0114285714285714	0.0135458997603418	0.00302435834559425	0.00394409078328259	0.00511329456587127	0.0049003229758325	Bacteria	Chloroflexi	Dehalococcoidia	GIF9	AB-539-J10	SCGC-AB-539-J10	NA
ASV23	0.0173040318394186	0.0069668295726318	0.0211198428290766	0.0102787236725943	0.00280518475527181	0.00657030223390276	0.00869565217391304	0	0	0	0	0	Bacteria	Proteobacteria	Gammaproteobacteria	NA	NA	NA	NA
ASV24	0.0115937013324105	0.0401372569408339	0	0.000567536889897843	0	0	0	0	0	0	0	0	Bacteria	Cyanobacteria	Oxyphotobacteria	NA	NA	NA	NA
ASV26	0	0	0	0	0.00357902882569162	0	0	0.00562675836198812	0.0076835049861043	0.00456684195959037	0.00842189693202326	0.0087983071611538	Bacteria	Proteobacteria	Deltaproteobacteria	Sva0485	NA	NA	NA
ASV27	0	0	0	0	0.00290191526407429	0.00506851886615356	0.00720496894409938	0.00416796915702824	0.00441392839627268	0.00608912261278716	0.00751955083216363	0.00701637153357835	Bacteria	Acidobacteria	Aminicenantia	Aminicenantales	NA	NA	NA
ASV28	0.0060564111437965	0.0150774669855464	0.0201375245579568	0.00870223231176693	0.00232153221125943	0	0	0.001771386891737	0	0	0	0	NA	NA	NA	NA	NA	NA	NA
ASV29	0	0	0	0	0.00493325594892629	0.00713347099680871	0	0.00646035219339377	0.0059669772764427	0.00442845280929975	0.00501303388810908	0.00478895199910903	Bacteria	Chloroflexi	Dehalococcoidia	Napoli-4B-65	NA	NA	NA
ASV30	0	0	0	0	0.00580383052814858	0.00600713347099681	0.00422360248447205	0.00312597686777118	0.00792872323034167	0.00429006365900913	0.00521355524363345	0.00155919367412852	NA	NA	NA	NA	NA	NA	NA
ASV31	0.0185153140681779	0.00831860247478424	0.0142436149312377	0.00914364989279859	0	0	0	0	0	0	0	0	Bacteria	Bacteroidetes	Bacteroidia	Cytophagales	NA	NA	NA
ASV32	0.00934417719328604	0.00956639284600187	0.00736738703339882	0.00479253373691512	0.00590056103695105	0.00807208560165196	0.00347826086956522	0	0	0	0	0	Bacteria	Proteobacteria	Deltaproteobacteria	Desulfobacterales	Desulfobacteraceae	Sva0081 sediment group	NA
ASV33	0	0	0	0	0.00522344747533372	0.00412990426131031	0.00670807453416149	0.005314160675211	0.00465914664051005	0.00429006365900913	0.00461199117706036	0.00389798418532131	Bacteria	Chloroflexi	Dehalococcoidia	GIF9	AB-539-J10	SCGC-AB-539-J10	NA
ASV34	0	0	0	0	0.00522344747533372	0.00600713347099681	0.00546583850931677	0.00302177763884547	0.00523132254373059	0.00512039856075284	0.00461199117706036	0.00311838734825704	Bacteria	Chloroflexi	Dehalococcoidia	FW22	NA	NA	NA
ASV35	0	0	0	0	0.004062681369704	0.00694574807584006	0	0.00614775450661665	0.00384175249305215	0.00366731248270136	0.00521355524363345	0.00612540371979062	Bacteria	Chloroflexi	Dehalococcoidia	GIF9	AB-539-J10	SCGC-AB-539-J10	NA
ASV36	0	0	0	0	0.00512671696653124	0	0	0.00604355527769094	0.00653915317966323	0.00629670633822308	0.0060156406657309	0	Bacteria	Planctomycetes	Phycisphaerae	MSBL9	SG8-4	NA	NA
ASV37	0	0	0	0	0.00154768814083962	0.0107002064952131	0.0206211180124224	0.00635615296446806	0.00237044302762792	0.00332133960697481	0.002205734910768	0.00278427441808665	Bacteria	Planctomycetes	Phycisphaerae	MSBL9	SG8-4	NA	NA
ASV38	0	0	0	0	0	0	0	0.00229238303636553	0.00653915317966323	0.00546637143647938	0.0107278925205534	0.00590266176634369	Bacteria	Planctomycetes	Phycisphaerae	MSBL9	SG8-4	NA	NA
ASV39	0	0	0	0	0.00435287289611143	0.0110756523371504	0.00919254658385093	0.0034385745545483	0.0051495831289848	0.00470523110988099	0.00350912372167636	0	Bacteria	Proteobacteria	Deltaproteobacteria	NA	NA	NA	NA
ASV40	0	0	0	0	0.00483652544012382	0.00319128965646705	0.0104347826086957	0.00489736375950818	0.00416871015203531	0.00380570163299197	0.00401042711048727	0.00345250027842744	Archaea	Euryarchaeota	Thermoplasmata	Marine Benthic Group D and DHVEG-1	NA	NA	NA
ASV42	0	0	0	0	0.00522344747533372	0.00525624178712221	0.00447204968944099	0.00427216838595394	0.0025339218571195	0.00345972875726543	0.00591537998796872	0.00545717785944983	Archaea	Crenarchaeota	Bathyarchaeia	NA	NA	NA	NA
ASV43	0	0	0	0	0.0057071000193461	0	0.0136645962732919	0.003542773783474	0.00188000653915318	0.00235261555494049	0.00340886304391418	0.00957790399821806	Archaea	Asgardaeota	Lokiarchaeia	NA	NA	NA	NA
ASV44	0	0	0	0	0.00502998645772877	0.00713347099680871	0	0.00552255913306242	0.00392349190779794	0.00456684195959037	0.00651694405454181	0	Bacteria	Planctomycetes	Phycisphaerae	MSBL9	SG8-4	NA	NA
ASV45	0	0	0	0	0.00174114915844457	0	0.00546583850931677	0.00218818380743982	0.00604871669118849	0.00491281483531691	0.00581511931020654	0.00512306492927943	Bacteria	Chloroflexi	Dehalococcoidia	GIF9	AB-539-J10	SCGC-AB-539-J10	NA
ASV46	0.00969025783007441	0.00374337111365291	0.030943025540275	0.00567536889897843	0.00338556780808667	0.00450535010324761	0	0	0	0	0	0	Bacteria	Proteobacteria	Gammaproteobacteria	Cellvibrionales	Halieaceae	Halioglobus	NA
ASV47	0	0	0	0	0.00377248984329658	0.00563168762905951	0.00770186335403727	0.00583515681983953	0.00400523132254373	0.00297536673124827	0.00310808101062763	0.00245016148791625	Archaea	Euryarchaeota	Thermoplasmata	Marine Benthic Group D and DHVEG-1	NA	NA	NA
ASV48	0	0	0	0	0.00328883729928419	0.00469307302421626	0.00795031055900621	0.00656455142231947	0.00310609776034004	0.00262939385552173	0.00340886304391418	0.00322975832498051	NA	NA	NA	NA	NA	NA	NA
ASV49	0.00622945146219069	0.0161172922948945	0.00982318271119843	0.0050447723546475	0	0	0	0	0	0	0	0	Bacteria	Proteobacteria	Deltaproteobacteria	Desulfobacterales	Desulfobulbaceae	NA	NA
ASV50	0.00467208859664302	0.00155973796402204	0.0166994106090373	0.00510783200908059	0.00338556780808667	0.00506851886615356	0.00819875776397515	0.00385537147025112	0	0	0	0	Bacteria	Proteobacteria	Deltaproteobacteria	Desulfobacterales	Desulfobulbaceae	NA	NA
ASV51	0	0	0	0	0.00270845424646934	0	0	0.00125039074710847	0.00604871669118849	0.00429006365900913	0.00521355524363345	0.00679362958013142	NA	NA	NA	NA	NA	NA	NA
ASV52	0	0	0	0	0.00183787966724705	0	0	0.00718974679587371	0.00359653424881478	0.00380570163299197	0.00551433727691999	0.0052344359060029	Archaea	Asgardaeota	Lokiarchaeia	NA	NA	NA	NA
ASV53	0	0	0	0	0.0057071000193461	0.0108879294161817	0	0.0016671876628113	0.00637567435017165	0.00429006365900913	0.00130338881090836	0	Bacteria	Proteobacteria	Deltaproteobacteria	Sva0485	NA	NA	NA
ASV54	0	0	0	0	0	0	0.0129192546583851	0	0.00580349844695112	0.00449764738444506	0.00561459795468217	0.0042320971154917	Bacteria	Chloroflexi	Dehalococcoidia	Napoli-4B-65	NA	NA	NA
ASV56	0.00519120955182558	0.00821461994384943	0.00785854616895874	0.00435111615588347	0.00319210679048172	0.00412990426131031	0.00273291925465838	0.00218818380743982	0	0	0	0	Bacteria	Proteobacteria	Gammaproteobacteria	Ectothiorhodospirales	Ectothiorhodospiraceae	Thiogranum	NA
ASV57	0	0	0	0	0.00444960340491391	0.00581941055002816	0.00546583850931677	0.00489736375950818	0.00367827366356057	0.00256019928037642	0.00270703829957891	0.00278427441808665	Bacteria	Chloroflexi	Dehalococcoidia	Sh765B-AG-111	NA	NA	NA
ASV58	0	0.00270354580430488	0.00884086444007859	0.00283768444948922	0.00183787966724705	0.00544396470809086	0.00546583850931677	0.00448056684380536	0.000817394147457904	0.00166066980348741	0.00200521355524363	0.00233879051119278	Bacteria	Proteobacteria	Alphaproteobacteria	Rhizobiales	Methyloligellaceae	Methyloceanibacter	NA
ASV59	0	0	0	0	0.002031340684852	0.00450535010324761	0.00347826086956522	0.00312597686777118	0.00449566781101847	0.0031829504566842	0.00561459795468217	0.00311838734825704	Bacteria	Proteobacteria	Deltaproteobacteria	Desulfarculales	Desulfarculaceae	Desulfatiglans	NA
ASV60	0.0114206610140163	0.00675886451076219	0.025049115913556	0.00220708790515828	0.00512671696653124	0	0	0	0	0	0	0	Bacteria	Proteobacteria	Gammaproteobacteria	B2M28	NA	NA	NA
ASV62	0	0	0	0	0	0	0.00571428571428571	0	0.00531306195847638	0.00380570163299197	0.00691798676559054	0.00623677469651409	Archaea	Euryarchaeota	Thermoplasmata	Marine Benthic Group D and DHVEG-1	NA	NA	NA
ASV63	0	0	0	0	0.00454633391371639	0.00244039797259245	0.00496894409937888	0.00291757840991977	0.00441392839627268	0.00332133960697481	0.00350912372167636	0.00222741953446932	Bacteria	Calditrichaeota	Calditrichia	Calditrichales	Calditrichaceae	Caldithrix	NA
ASV64	0	0	0	0	0	0	0	0.00281337918099406	0.00465914664051005	0.00394409078328259	0.00651694405454181	0.00612540371979062	Archaea	Euryarchaeota	Thermoplasmata	Marine Benthic Group D and DHVEG-1	NA	NA	NA
ASV65	0	0	0	0	0	0.0212126900694575	0	0	0	0.0101716025463604	0	0	Bacteria	Proteobacteria	Gammaproteobacteria	Oceanospirillales	Nitrincolaceae	Neptuniibacter	NA
ASV66	0	0	0	0	0.00309537628167924	0	0	0	0.0068661108386464	0.00449764738444506	0.00471225185482254	0.00345250027842744	Bacteria	Proteobacteria	Deltaproteobacteria	Desulfobacterales	Desulfobacteraceae	SEEP-SRB1	NA
ASV67	0	0	0	0	0.00174114915844457	0.00469307302421626	0.00372670807453416	0.00312597686777118	0.00335131600457741	0.00463603653473568	0.00431120914377381	0.00222741953446932	Bacteria	Chloroflexi	Dehalococcoidia	GIF3	NA	NA	NA
ASV68	0.00640249178058488	0.00894249766039305	0	0.00378357926598562	0.00386922035209905	0	0	0.00323017609669688	0	0	0	0	Bacteria	Proteobacteria	Deltaproteobacteria	Desulfobacterales	Desulfobacteraceae	Sva0081 sediment group	NA
ASV69	0.00397992732306627	0.00332744098991369	0.0112966601178782	0.00731491991423887	0.00212807119365448	0.00319128965646705	0.00248447204968944	0.00114619151818277	0	0	0	0	Bacteria	Proteobacteria	Gammaproteobacteria	B2M28	NA	NA	NA
ASV70	0	0	0	0	0.00483652544012382	0.00506851886615356	0	0.00416796915702824	0.00433218898152689	0.00304456130639358	0.00360938439943854	0	Bacteria	Proteobacteria	Deltaproteobacteria	Desulfarculales	Desulfarculaceae	Desulfatiglans	NA
ASV71	0	0.0176770302589165	0.00736738703339882	0.00245932652289065	0	0.00450535010324761	0	0	0	0	0	0	Bacteria	Proteobacteria	Gammaproteobacteria	NA	NA	NA	NA
ASV72	0	0	0	0	0.00154768814083962	0	0	0	0.00457740722576426	0.00408247993357321	0.00721876879887708	0.00501169395255596	Bacteria	Chloroflexi	Dehalococcoidia	t0.6.f	NA	NA	NA
ASV73	0	0	0	0	0.00551363900174115	0.00394218134034166	0.00322981366459627	0.00239658226529124	0.00547654078796796	0.00269858843066704	0.00130338881090836	0.00122508074395812	NA	NA	NA	NA	NA	NA	NA
ASV74	0	0	0	0	0.00512671696653124	0.00750891683874601	0.00919254658385093	0.00187558612066271	0.00245218244237371	0.00290617215610296	0.00240625626629236	0	Bacteria	Proteobacteria	Deltaproteobacteria	Desulfarculales	Desulfarculaceae	Desulfatiglans	NA
ASV75	0	0	0	0	0.00454633391371639	0.00281584381452975	0	0.00291757840991977	0.00408697073728952	0.00221422640464988	0.00471225185482254	0.00267290344136318	NA	NA	NA	NA	NA	NA	NA
ASV76	0	0	0	0	0.00464306442251886	0.00769663975971466	0.0084472049689441	0.00448056684380536	0.00220696419813634	0.00311375588153889	0	0	Bacteria	Chloroflexi	Dehalococcoidia	GIF9	AB-539-J10	SCGC-AB-539-J10	NA
ASV77	0	0	0	0	0.00280518475527181	0.00319128965646705	0.00571428571428571	0.00448056684380536	0.00188000653915318	0.00235261555494049	0.00360938439943854	0.00334112930170398	Archaea	Crenarchaeota	Bathyarchaeia	NA	NA	NA	NA
ASV78	0	0	0	0	0	0	0	0	0	0	0	0.026060808553291	Bacteria	Firmicutes	Bacilli	Bacillales	Planococcaceae	NA	NA
ASV79	0.00553729018861395	0.00925444525319746	0.00638506876227898	0.00611678648001009	0	0	0	0	0	0	0	0	Bacteria	Proteobacteria	Deltaproteobacteria	Desulfobacterales	Desulfobulbaceae	NA	NA
ASV80	0.010209378785257	0.00582302173234897	0	0.00378357926598562	0.0053201779841362	0	0	0	0	0	0	0	Bacteria	Proteobacteria	Deltaproteobacteria	Desulfobacterales	Desulfobacteraceae	Sva0081 sediment group	NA
ASV81	0	0	0	0	0	0.00713347099680871	0.0109316770186335	0.00604355527769094	0	0.00304456130639358	0.00441146982153599	0	Bacteria	Atribacteria	JS1	NA	NA	NA	NA
ASV82	0.00588337082540232	0	0	0.0029638037583554	0.00444960340491391	0.00412990426131031	0.00795031055900621	0.00323017609669688	0	0	0	0.00167056465085199	Bacteria	Proteobacteria	Gammaproteobacteria	Ectothiorhodospirales	Thioalkalispiraceae	Thiohalophilus	NA
ASV84	0	0	0	0	0	0.00619485639196546	0.00422360248447205	0.00281337918099406	0.00122609122118686	0.00352892333241074	0.00441146982153599	0.00367524223187437	Bacteria	Chloroflexi	Dehalococcoidia	NA	NA	NA	NA
ASV85	0	0	0	0	0.00493325594892629	0.00412990426131031	0	0	0.00555828020271375	0.00256019928037642	0.00200521355524363	0.00211604855774585	Bacteria	Proteobacteria	Deltaproteobacteria	Desulfarculales	Desulfarculaceae	Desulfatiglans	NA
ASV86	0	0	0	0	0.00319210679048172	0	0	0.00437636761487965	0.00310609776034004	0.00477442568502629	0	0.00378661320859784	Bacteria	Proteobacteria	Deltaproteobacteria	Desulfobacterales	Desulfobacteraceae	SEEP-SRB1	NA
ASV87	0.00155736286554767	0.00166372049495685	0	0.000819775507630218	0.00251499322886438	0.00638257931293411	0.0062111801242236	0.00458476607273106	0	0.00207583725435926	0.000802085422097453	0.00111370976723466	Bacteria	Epsilonbacteraeota	Campylobacteria	Campylobacterales	Sulfurovaceae	Sulfurovum	NA
ASV88	0	0	0	0	0.00135422712323467	0.00281584381452975	0.00397515527950311	0.00218818380743982	0.00400523132254373	0.00408247993357321	0.00310808101062763	0.00111370976723466	Bacteria	Chloroflexi	Dehalococcoidia	NA	NA	NA	NA
ASV90	0.00726769337255581	0	0.00638506876227898	0.00542313028124606	0.00193461017604953	0.0018772292096865	0.00372670807453416	0.00291757840991977	0	0	0	0	Bacteria	Proteobacteria	Gammaproteobacteria	Thiomicrospirales	Thiomicrospiraceae	endosymbionts	NA
ASV91	0	0.00519912654674015	0	0	0.0053201779841362	0.00694574807584006	0.00670807453416149	0.00437636761487965	0	0	0	0	Bacteria	Acidobacteria	Thermoanaerobaculia	Thermoanaerobaculales	Thermoanaerobaculaceae	Subgroup 23	NA
ASV92	0	0	0	0	0.00212807119365448	0.00506851886615356	0.00571428571428571	0.00333437532562259	0.00261566127186529	0.00166066980348741	0.003308602366152	0.00189330660429892	Archaea	Euryarchaeota	Thermoplasmata	Marine Benthic Group D and DHVEG-1	NA	NA	NA
ASV93	0.00501816923343139	0.00821461994384943	0	0.00447723546474965	0	0.0030035667354984	0.00347826086956522	0	0	0	0	0	NA	NA	NA	NA	NA	NA	NA
ASV94	0	0	0	0	0.00222480170245695	0.00281584381452975	0.00397515527950311	0.00302177763884547	0.0025339218571195	0.00256019928037642	0.00320834168838981	0.00289564539481011	Bacteria	Spirochaetes	Spirochaetia	Spirochaetales	Spirochaetaceae	Spirochaeta 2	NA
ASV96	0	0	0	0	0	0	0	0.00208398457851412	0.00400523132254373	0.00228342097979518	0.00561459795468217	0.00512306492927943	Bacteria	Chloroflexi	Dehalococcoidia	GIF9	AB-539-J10	SCGC-AB-539-J10	NA
ASV97	0.00415296764146046	0.00675886451076219	0.0112966601178782	0.00277462479505612	0.00454633391371639	0	0	0	0	0	0	0	Bacteria	Proteobacteria	Deltaproteobacteria	Desulfobacterales	Desulfobacteraceae	Sva0081 sediment group	NA
ASV98	0	0	0	0	0.00135422712323467	0	0	0.00281337918099406	0.00310609776034004	0.00262939385552173	0.00481251253258472	0.0042320971154917	Bacteria	Planctomycetes	Phycisphaerae	MSBL9	SG8-4	NA	NA
ASV99	0.00830593528292092	0.00145575543308724	0.00785854616895874	0.00214402825072519	0.0016444186496421	0.00375445841937301	0.00670807453416149	0.00270917995206835	0	0	0	0	Bacteria	Proteobacteria	Gammaproteobacteria	Ectothiorhodospirales	Ectothiorhodospiraceae	Thiogranum	NA
ASV100	0.00449904827824883	0.00748674222730581	0.00884086444007859	0.00542313028124606	0	0	0	0	0	0	0	0	Bacteria	Proteobacteria	Gammaproteobacteria	Steroidobacterales	Woeseiaceae	Woeseia	NA
ASV101	0	0	0	0	0.00454633391371639	0	0	0	0.00490436488474743	0.00352892333241074	0.00441146982153599	0	Bacteria	Proteobacteria	Deltaproteobacteria	Sva0485	NA	NA	NA
ASV102	0.00847897560131511	0.00665488197982739	0.018664047151277	0.00315298272165469	0	0	0	0	0	0	0	0	Bacteria	Bacteroidetes	Bacteroidia	Bacteroidales	Bacteroidetes BD2-2	NA	NA
ASV103	0	0	0	0	0.00290191526407429	0.0026281208935611	0	0.00395957069917683	0.00392349190779794	0.00207583725435926	0.00280729897734109	0.00144782269740506	NA	NA	NA	NA	NA	NA	NA
ASV104	0	0	0	0	0.00193461017604953	0	0	0	0.00531306195847638	0.00387489620813728	0.002205734910768	0.00378661320859784	Bacteria	Chloroflexi	Dehalococcoidia	GIF9	AB-539-J10	SCGC-AB-539-J10	NA
ASV105	0	0	0	0	0	0.0033790125774357	0.00596273291925466	0.0052099614462853	0.00138957005067844	0.00186825352892333	0.003308602366152	0.00311838734825704	Bacteria	CK-2C2-2	NA	NA	NA	NA	NA
ASV106	0.0103824191036512	0.00384735364458771	0	0.00529701097237987	0	0	0	0.00145878920495988	0	0	0	0	Bacteria	Proteobacteria	Gammaproteobacteria	NA	NA	NA	NA
ASV107	0	0	0	0	0.00135422712323467	0.0015017833677492	0	0.00135458997603418	0.00367827366356057	0.00332133960697481	0.00310808101062763	0.00389798418532131	Bacteria	Chloroflexi	Dehalococcoidia	GIF3	NA	NA	NA
ASV108	0	0	0	0	0	0.0144546649145861	0	0.00364697301239971	0.00351479483406899	0	0.00391016643272509	0	Bacteria	Planctomycetes	Planctomycetacia	Pirellulales	Pirellulaceae	NA	NA
ASV109	0	0	0	0	0.00174114915844457	0.00281584381452975	0	0	0.00523132254373059	0.00435925823415444	0	0.00367524223187437	Bacteria	Zixibacteria	NA	NA	NA	NA	NA
ASV110	0.00519120955182558	0.00686284704169699	0.00884086444007859	0.00340522133938706	0.00222480170245695	0	0	0	0	0	0	0	Bacteria	Proteobacteria	Gammaproteobacteria	Ectothiorhodospirales	Ectothiorhodospiraceae	Thiogranum	NA
ASV111	0	0	0	0	0.00261172373766686	0.00319128965646705	0.00496894409937888	0.00333437532562259	0.0017165277096616	0.00179905895377802	0.002205734910768	0.00211604855774585	Archaea	Asgardaeota	Lokiarchaeia	NA	NA	NA	NA
ASV112	0	0	0	0	0.00348229831688915	0	0	0.00135458997603418	0.00457740722576426	0.00394409078328259	0.00210547423300582	0	Bacteria	Planctomycetes	Phycisphaerae	MSBL9	SG8-4	NA	NA
ASV113	0	0	0	0	0.00299864577287677	0.00544396470809086	0	0.00448056684380536	0.00204348536864476	0.00172986437863272	0.00300782033286545	0	Bacteria	Chloroflexi	Dehalococcoidia	GIF9	AB-539-J10	SCGC-AB-539-J10	NA
ASV114	0	0	0	0	0.00464306442251886	0.00544396470809086	0	0	0.00294261893084846	0.00332133960697481	0.00200521355524363	0	Bacteria	Acidobacteria	Aminicenantia	Aminicenantales	NA	NA	NA
ASV115	0	0	0	0	0	0.00506851886615356	0	0.00281337918099406	0.00359653424881478	0.00200664267921395	0.00300782033286545	0.00267290344136318	Bacteria	Chloroflexi	Dehalococcoidia	Napoli-4B-65	NA	NA	NA
ASV116	0	0	0	0	0	0	0.00645962732919255	0	0.0034330554193232	0.00200664267921395	0.00411068778824945	0.00478895199910903	Archaea	Crenarchaeota	Bathyarchaeia	NA	NA	NA	NA
ASV117	0	0.00842258500571904	0.0157170923379175	0.00416193719258418	0	0	0	0	0	0	0	0	Bacteria	Bacteroidetes	Bacteroidia	Flavobacteriales	Flavobacteriaceae	Actibacter	NA
ASV118	0	0	0	0	0.00183787966724705	0.00412990426131031	0.00745341614906832	0.001771386891737	0.00376001307830636	0.000899529476889012	0.00120312813314618	0.00222741953446932	Bacteria	Acidobacteria	Aminicenantia	Aminicenantales	NA	NA	NA
ASV119	0	0	0	0	0.00183787966724705	0.00244039797259245	0.00422360248447205	0.00208398457851412	0.00147130946542423	0.00214503182950457	0.00391016643272509	0.00245016148791625	NA	NA	NA	NA	NA	NA	NA
ASV120	0	0	0	0	0	0	0	0	0	0	0	0.0199354048335004	Bacteria	Proteobacteria	Gammaproteobacteria	Thiomicrospirales	Thiomicrospiraceae	Thiomicrorhabdus	NA
ASV122	0.0060564111437965	0.00197566808776126	0	0.00277462479505612	0.0016444186496421	0.00469307302421626	0.00273291925465838	0.00260498072314265	0	0	0	0	Bacteria	Proteobacteria	Gammaproteobacteria	NA	NA	NA	NA
ASV123	0	0	0	0	0.00609402205455601	0.00506851886615356	0	0.00489736375950818	0.00318783717508583	0	0	0	Bacteria	Proteobacteria	Deltaproteobacteria	Desulfarculales	Desulfarculaceae	Desulfatiglans	NA
ASV124	0	0	0	0	0.00299864577287677	0.00356673549840436	0	0.00323017609669688	0.00179826712440739	0.0031829504566842	0.00270703829957891	0	Bacteria	Spirochaetes	Spirochaetia	Spirochaetales	Spirochaetaceae	Spirochaeta 2	NA
ASV125	0	0	0	0	0.00174114915844457	0.00131406044678055	0.00596273291925466	0.00156298843388559	0.00188000653915318	0.00290617215610296	0.00280729897734109	0.00211604855774585	Bacteria	Chloroflexi	Dehalococcoidia	GIF3	NA	NA	NA
ASV126	0.0126319432427756	0.00187168555682645	0	0.00447723546474965	0.00125749661443219	0	0	0	0	0	0	0	Bacteria	Proteobacteria	Gammaproteobacteria	Betaproteobacteriales	Nitrosomonadaceae	NA	NA
ASV127	0.00397992732306627	0.00748674222730581	0	0.0050447723546475	0	0	0	0	0	0	0	0	Bacteria	Proteobacteria	Gammaproteobacteria	NA	NA	NA	NA
ASV128	0	0	0	0	0.00145095763203714	0	0	0	0.00351479483406899	0.00352892333241074	0.00431120914377381	0.00256153246463971	Bacteria	Bacteroidetes	Bacteroidia	NA	NA	NA	NA
ASV129	0	0	0	0	0.00232153221125943	0.00638257931293411	0	0.00302177763884547	0.00204348536864476	0	0.00350912372167636	0.00300701637153358	Archaea	Crenarchaeota	Bathyarchaeia	NA	NA	NA	NA
ASV130	0.00432600795985465	0.00436726629926172	0.00834970530451866	0.00561230924454534	0	0	0	0	0	0	0	0	Bacteria	Proteobacteria	Gammaproteobacteria	B2M28	NA	NA	NA
ASV131	0.00692161273576743	0.00561505667047936	0	0.00245932652289065	0.00377248984329658	0	0	0	0	0	0	0	Bacteria	Proteobacteria	Deltaproteobacteria	Desulfobacterales	Desulfobacteraceae	Desulfosarcina	NA
ASV132	0	0	0	0	0	0	0	0	0.00269740068661108	0.00345972875726543	0.00541407659915781	0.00389798418532131	Archaea	Crenarchaeota	Bathyarchaeia	NA	NA	NA	NA
ASV133	0.000519120955182557	0	0	0	0.00174114915844457	0	0.0022360248447205	0.00156298843388559	0.00310609776034004	0.00283697758095765	0.00230599558853018	0.00256153246463971	NA	NA	NA	NA	NA	NA	NA
ASV134	0	0	0	0	0.00483652544012382	0.00281584381452975	0.00298136645962733	0.003542773783474	0.00122609122118686	0.000968724052034321	0.00140364948867054	0.00167056465085199	Bacteria	Acidobacteria	Aminicenantia	Aminicenantales	NA	NA	NA
ASV135	0	0	0	0	0.00377248984329658	0.00375445841937301	0	0.00229238303636553	0.00163478829491581	0.00207583725435926	0.00170443152195709	0.00233879051119278	Bacteria	Chloroflexi	Dehalococcoidia	GIF9	AB-539-J10	SCGC-AB-539-J10	NA
ASV136	0	0	0	0	0	0	0	0	0	0	0	0.0188216950662657	Bacteria	Firmicutes	Bacilli	Bacillales	Planococcaceae	NA	NA
ASV137	0	0	0	0	0.00348229831688915	0.00563168762905951	0	0	0.00204348536864476	0.00262939385552173	0.00200521355524363	0.00211604855774585	Archaea	Crenarchaeota	Bathyarchaeia	NA	NA	NA	NA
ASV138	0	0	0	0	0.00193461017604953	0	0.00322981366459627	0.003542773783474	0.00269740068661108	0.00186825352892333	0.00230599558853018	0.00200467758102239	Bacteria	Chloroflexi	Dehalococcoidia	FS117-23B-02	NA	NA	NA
ASV139	0	0	0	0	0	0	0	0.00260498072314265	0.00335131600457741	0.00304456130639358	0.00320834168838981	0.00278427441808665	Archaea	Asgardaeota	Lokiarchaeia	NA	NA	NA	NA
ASV140	0	0	0	0	0	0	0	0	0.00555828020271375	0.00352892333241074	0.00481251253258472	0	Archaea	Crenarchaeota	Bathyarchaeia	NA	NA	NA	NA
ASV141	0.00726769337255581	0.00727877716543621	0.0103143418467584	0.00208096859629209	0	0	0	0	0	0	0	0	Bacteria	Proteobacteria	Deltaproteobacteria	Desulfobacterales	Desulfobulbaceae	NA	NA
ASV142	0.00449904827824883	0.00259956327337007	0.00785854616895874	0.00510783200908059	0	0	0	0.00187558612066271	0	0	0	0	Bacteria	Proteobacteria	Gammaproteobacteria	NA	NA	NA	NA
ASV143	0	0	0	0	0.00357902882569162	0.00469307302421626	0	0.00291757840991977	0.0025339218571195	0.00311375588153889	0	0	Bacteria	Proteobacteria	Deltaproteobacteria	Desulfarculales	Desulfarculaceae	Desulfatiglans	NA
ASV144	0	0	0	0	0.00212807119365448	0	0	0.00197978534958841	0.00261566127186529	0.0032521450318295	0.00190495287748145	0.00300701637153358	Archaea	Asgardaeota	Lokiarchaeia	NA	NA	NA	NA
ASV145	0	0	0	0	0.00348229831688915	0	0	0	0.00326957658983162	0.00283697758095765	0.00250651694405454	0.00256153246463971	Bacteria	Chloroflexi	Dehalococcoidia	FW22	NA	NA	NA
ASV146	0	0	0	0	0	0	0	0.00156298843388559	0.00367827366356057	0.00290617215610296	0.0038099057549629	0.00267290344136318	Archaea	Euryarchaeota	Thermoplasmata	Marine Benthic Group D and DHVEG-1	NA	NA	NA
ASV147	0.00397992732306627	0.00655089944889259	0.00540275049115914	0.00390969857485181	0	0	0	0.000416796915702824	0	0	0	0	Bacteria	Bacteroidetes	Bacteroidia	NA	NA	NA	NA
ASV148	0	0	0	0	0.00212807119365448	0.00244039797259245	0.00472049689440994	0.00104199228925706	0.000980872976949485	0.000830334901743703	0.00270703829957891	0.00512306492927943	Bacteria	Proteobacteria	Deltaproteobacteria	Desulfarculales	Desulfarculaceae	Desulfatiglans	NA
ASV149	0	0	0	0	0	0	0.00447204968944099	0.00250078149421694	0.00196174595389897	0.0024218101300858	0.00320834168838981	0.00311838734825704	Bacteria	Chloroflexi	Dehalococcoidia	FW22	NA	NA	NA
ASV150	0.00622945146219069	0.00551107413954456	0	0.00132425274309497	0.00145095763203714	0.00638257931293411	0	0	0	0	0	0	Bacteria	Proteobacteria	Deltaproteobacteria	Desulfobacterales	Desulfobacteraceae	Desulfosarcina	NA
ASV151	0	0	0	0	0.00183787966724705	0.0022526750516238	0.00571428571428571	0.00302177763884547	0.0017165277096616	0.00117630777747025	0.00120312813314618	0.00289564539481011	Bacteria	Spirochaetes	Spirochaetia	Spirochaetales	Spirochaetaceae	Spirochaeta 2	NA
ASV152	0.00346080636788372	0	0.00638506876227898	0.0039727582292849	0	0	0	0	0	0.000138389150290617	0	0.00668225860340795	Bacteria	Proteobacteria	Gammaproteobacteria	Vibrionales	Vibrionaceae	NA	NA
ASV153	0	0	0	0	0.00241826272006191	0	0	0	0.00392349190779794	0.00290617215610296	0.00240625626629236	0.00211604855774585	Bacteria	Proteobacteria	Deltaproteobacteria	Desulfarculales	Desulfarculaceae	Desulfatiglans	NA
ASV154	0	0	0	0	0.00270845424646934	0	0	0	0.0034330554193232	0.00359811790755605	0.00350912372167636	0	Bacteria	Chloroflexi	Dehalococcoidia	GIF9	AB-539-J10	SCGC-AB-539-J10	NA
ASV155	0	0	0	0	0.00590056103695105	0.00506851886615356	0.00546583850931677	0.00479316453058247	0	0	0	0	Bacteria	Chloroflexi	Dehalococcoidia	GIF9	AB-539-J10	SCGC-AB-539-J10	NA
ASV156	0	0	0	0	0.002031340684852	0.00394218134034166	0	0.00197978534958841	0.00155304888017002	0.00283697758095765	0.002205734910768	0.00144782269740506	Bacteria	Acidobacteria	Subgroup 18	NA	NA	NA	NA
ASV157	0.00103824191036511	0.00779868982011022	0.00589390962671906	0.00315298272165469	0.000386922035209905	0.000563168762905951	0	0.00052099614462853	0	0	0	0	Bacteria	Dadabacteria	Dadabacteriia	Dadabacteriales	NA	NA	NA
ASV158	0.00674857241737325	0.00166372049495685	0.00834970530451866	0.00422499684701728	0.00077384407041981	0.0011263375258119	0	0	0	0	0	0	Bacteria	Bacteroidetes	Bacteroidia	NA	NA	NA	NA
ASV159	0.00536424987021976	0.00114380784028283	0.0112966601178782	0.00554924959011225	0	0	0	0	0	0	0	0	Bacteria	Bacteroidetes	Bacteroidia	NA	NA	NA	NA
ASV160	0.00397992732306627	0.00551107413954456	0.00540275049115914	0.00170261066969353	0.002031340684852	0.0033790125774357	0	0	0	0	0	0	Bacteria	Proteobacteria	Deltaproteobacteria	Desulfobacterales	Desulfobacteraceae	NA	NA
ASV161	0	0	0	0	0.00261172373766686	0.00281584381452975	0.00496894409937888	0.000104199228925706	0.0017165277096616	0.00172986437863272	0.00170443152195709	0.00300701637153358	Bacteria	Proteobacteria	Deltaproteobacteria	Desulfarculales	Desulfarculaceae	Desulfatiglans	NA
ASV162	0	0	0	0	0.00212807119365448	0	0	0	0.00318783717508583	0.0024218101300858	0.002205734910768	0.00378661320859784	Bacteria	Chloroflexi	Dehalococcoidia	GIF9	AB-539-J10	SCGC-AB-539-J10	NA
ASV163	0	0	0	0	0.00193461017604953	0	0.00695652173913044	0.00187558612066271	0.00188000653915318	0.00103791862717963	0.00170443152195709	0.00345250027842744	Archaea	Asgardaeota	Lokiarchaeia	NA	NA	NA	NA
ASV164	0	0	0	0	0.00183787966724705	0.00450535010324761	0.00198757763975155	0.00187558612066271	0.00277914010135687	0.00172986437863272	0.00100260677762182	0.00155919367412852	Archaea	Crenarchaeota	Bathyarchaeia	NA	NA	NA	NA
ASV165	0	0	0	0	0.000677113561617334	0.00244039797259245	0.00198757763975155	0.00250078149421694	0	0.0032521450318295	0.003308602366152	0.00222741953446932	Bacteria	Proteobacteria	Deltaproteobacteria	NKB15	NA	NA	NA
ASV167	0.00536424987021976	0.00114380784028283	0.0068762278978389	0.0059906671711439	0	0	0	0	0	0	0	0	Bacteria	Proteobacteria	Gammaproteobacteria	NA	NA	NA	NA
ASV168	0	0	0	0	0.00667440510737086	0	0	0	0.0034330554193232	0.00276778300581234	0	0	Bacteria	Chloroflexi	Dehalococcoidia	NA	NA	NA	NA
ASV169	0	0	0	0	0.00338556780808667	0.0026281208935611	0	0.00281337918099406	0.00155304888017002	0.000761140326598395	0.00280729897734109	0.00178193562757545	NA	NA	NA	NA	NA	NA	NA
ASV170	0	0	0	0	0.00212807119365448	0	0.00347826086956522	0.00281337918099406	0.0025339218571195	0.0015914752283421	0.00210547423300582	0.00133645172068159	Archaea	Euryarchaeota	Thermoplasmata	Marine Benthic Group D and DHVEG-1	NA	NA	NA
ASV171	0	0	0	0	0.00193461017604953	0.00469307302421626	0	0.00302177763884547	0.00122609122118686	0.000968724052034321	0.00310808101062763	0.00178193562757545	Bacteria	NA	NA	NA	NA	NA	NA
ASV172	0.0024225644575186	0.00280752833523968	0	0.00145037205196116	0.0016444186496421	0.0022526750516238	0.00472049689440994	0.00135458997603418	0	0.000830334901743703	0.00120312813314618	0	Bacteria	Chloroflexi	NA	NA	NA	NA	NA
ASV173	0	0	0	0	0.00270845424646934	0	0.00273291925465838	0	0.00310609776034004	0.00290617215610296	0.00150391016643273	0.00167056465085199	NA	NA	NA	NA	NA	NA	NA
ASV174	0	0	0	0	0	0	0.00571428571428571	0.00364697301239971	0.00294261893084846	0.00221422640464988	0.00230599558853018	0	Bacteria	Acidobacteria	Aminicenantia	Aminicenantales	NA	NA	NA
ASV175	0	0	0	0	0	0	0	0.00218818380743982	0.00286087951610266	0.00332133960697481	0.00451173049929818	0	Archaea	Asgardaeota	Lokiarchaeia	NA	NA	NA	NA
ASV176	0	0	0	0	0.00135422712323467	0	0.00372670807453416	0.00250078149421694	0.0017165277096616	0.00166066980348741	0.00320834168838981	0.00189330660429892	Bacteria	NA	NA	NA	NA	NA	NA
ASV178	0	0.00436726629926172	0	0.00283768444948922	0.00241826272006191	0.00638257931293411	0	0	0	0	0	0	Bacteria	Bacteroidetes	Bacteroidia	Bacteroidales	Bacteroidetes BD2-2	NA	NA
ASV179	0	0	0	0	0.00309537628167924	0.00375445841937301	0.00645962732919255	0.00646035219339377	0	0	0.00060156406657309	0	Bacteria	NA	NA	NA	NA	NA	NA
ASV180	0.00397992732306627	0.00509514401580535	0.00982318271119843	0.00290074410392231	0.000677113561617334	0	0	0	0	0	0	0	Bacteria	Bacteroidetes	Bacteroidia	NA	NA	NA	NA
ASV181	0	0	0	0	0.00106403559682724	0.00544396470809086	0.00894409937888199	0.000312597686777118	0.000163478829491581	0.00103791862717963	0.00260677762181672	0.00256153246463971	Bacteria	Proteobacteria	Deltaproteobacteria	Desulfarculales	Desulfarculaceae	Desulfatiglans	NA
ASV183	0	0.00478319642300094	0	0.00485559339134822	0	0	0	0.00218818380743982	0	0	0	0	Bacteria	Proteobacteria	Alphaproteobacteria	Rhizobiales	Methyloligellaceae	Methyloceanibacter	NA
ASV184	0	0	0	0	0	0	0	0	0.00318783717508583	0.00193744810406864	0.00511329456587127	0.00289564539481011	Bacteria	Bacteroidetes	Bacteroidia	Bacteroidales	Bacteroidetes BD2-2	NA	NA
ASV185	0.00813289496452673	0.00270354580430488	0	0.00441417581031656	0	0	0	0	0	0	0	0	Bacteria	Proteobacteria	Gammaproteobacteria	Steroidobacterales	Woeseiaceae	Woeseia	NA
ASV186	0	0	0	0	0.00212807119365448	0.00657030223390276	0	0	0.00245218244237371	0.00138389150290617	0.00180469219971927	0.00200467758102239	Archaea	Crenarchaeota	Bathyarchaeia	NA	NA	NA	NA
ASV187	0	0	0	0	0.00328883729928419	0	0	0.00239658226529124	0.00318783717508583	0.00152228065319679	0.00230599558853018	0	Bacteria	Proteobacteria	Deltaproteobacteria	Desulfarculales	Desulfarculaceae	Desulfatiglans	NA
ASV188	0	0	0	0	0	0	0	0.00281337918099406	0.00204348536864476	0.00179905895377802	0.00340886304391418	0.00322975832498051	Bacteria	Chloroflexi	Dehalococcoidia	GIF9	AB-539-J10	SCGC-AB-539-J10	NA
ASV189	0	0	0	0	0.00338556780808667	0.00525624178712221	0.00546583850931677	0.00260498072314265	0.00122609122118686	0	0.00150391016643273	0	Bacteria	Bacteroidetes	Bacteroidia	Bacteroidales	Bacteroidetes BD2-2	NA	NA
ASV190	0	0	0	0	0	0	0	0.00323017609669688	0.00294261893084846	0.00366731248270136	0.00190495287748145	0	NA	NA	NA	NA	NA	NA	NA
ASV191	0.00622945146219069	0.00644691691795778	0	0.00151343170639425	0	0.0030035667354984	0	0	0	0	0	0	Bacteria	Acidobacteria	Subgroup 17	NA	NA	NA	NA
ASV192	0	0.00270354580430488	0	0.00113507377979569	0.00125749661443219	0.00206495213065515	0	0.00229238303636553	0.000735654732712114	0.00124550235261555	0.00130338881090836	0.000890967813787727	Bacteria	Proteobacteria	Alphaproteobacteria	Rhizobiales	Hyphomicrobiaceae	Filomicrobium	NA
ASV193	0.00346080636788372	0.00322345845897889	0.0068762278978389	0.00290074410392231	0	0.0022526750516238	0	0.00145878920495988	0	0	0	0	Bacteria	Proteobacteria	Gammaproteobacteria	Ectothiorhodospirales	Ectothiorhodospiraceae	Thiogranum	NA
ASV194	0	0	0	0	0.00415941187850648	0.00469307302421626	0.00372670807453416	0.00312597686777118	0.00196174595389897	0	0	0	Bacteria	Proteobacteria	Deltaproteobacteria	Desulfarculales	Desulfarculaceae	Desulfatiglans	NA
ASV195	0	0	0	0	0	0.00394218134034166	0	0.00270917995206835	0.00204348536864476	0.00110711320232494	0.00360938439943854	0.00144782269740506	Bacteria	Zixibacteria	NA	NA	NA	NA	NA
ASV196	0	0	0	0	0	0	0	0	0.00506784371423901	0.00193744810406864	0.00340886304391418	0.00144782269740506	Bacteria	Spirochaetes	Spirochaetia	Spirochaetales	Spirochaetaceae	NA	NA
ASV197	0.00328776604948953	0.00509514401580535	0	0.00428805650145037	0	0	0	0	0	0	0	0	Bacteria	Gemmatimonadetes	PAUC43f marine benthic group	NA	NA	NA	NA
ASV198	0	0.00499116148487054	0	0.00334216168495397	0.00222480170245695	0	0	0.00125039074710847	0	0	0	0	Bacteria	Proteobacteria	Deltaproteobacteria	Sva0485	NA	NA	NA
ASV199	0	0	0	0	0.00251499322886438	0	0	0	0.00261566127186529	0.00193744810406864	0.00240625626629236	0.00278427441808665	Bacteria	TA06	NA	NA	NA	NA	NA
ASV200	0	0	0	0	0.00512671696653124	0	0.0129192546583851	0.00302177763884547	0	0	0	0	Archaea	Crenarchaeota	Bathyarchaeia	NA	NA	NA	NA
ASV201	0	0	0	0	0.00251499322886438	0	0.00571428571428571	0.00281337918099406	0.00106261239169528	0.00138389150290617	0.00240625626629236	0	Bacteria	Chloroflexi	Dehalococcoidia	DscP2	NA	NA	NA
ASV202	0	0	0	0	0.002031340684852	0	0.00447204968944099	0.00145878920495988	0.00204348536864476	0.00131469692776086	0.00190495287748145	0.00189330660429892	Bacteria	Proteobacteria	Deltaproteobacteria	Desulfarculales	Desulfarculaceae	Desulfatiglans	NA
ASV203	0	0	0	0	0	0	0	0	0.00163478829491581	0.0031829504566842	0.00421094846601163	0.00278427441808665	NA	NA	NA	NA	NA	NA	NA
ASV205	0	0	0	0	0	0	0	0.00197978534958841	0.00245218244237371	0.00172986437863272	0.00310808101062763	0.00300701637153358	Bacteria	Chloroflexi	Dehalococcoidia	GIF9	AB-539-J10	SCGC-AB-539-J10	NA
ASV207	0	0.00655089944889259	0	0.00416193719258418	0	0	0	0	0	0	0	0	NA	NA	NA	NA	NA	NA	NA
ASV208	0.0036338466862779	0.0036393885827181	0.00491159135559921	0.00157649136082734	0.00212807119365448	0	0	0.00156298843388559	0	0	0	0	Bacteria	NA	NA	NA	NA	NA	NA
ASV209	0	0	0	0	0.004062681369704	0	0	0.00125039074710847	0.00130783063593265	0.00193744810406864	0.00200521355524363	0.00111370976723466	Archaea	Crenarchaeota	Bathyarchaeia	NA	NA	NA	NA
ASV210	0	0	0	0	0.00290191526407429	0.0022526750516238	0	0.00114619151818277	0.00269740068661108	0.00221422640464988	0.00100260677762182	0	Bacteria	Proteobacteria	Deltaproteobacteria	Desulfobacterales	Desulfobacteraceae	NA	NA
ASV211	0	0	0	0	0	0	0	0	0.00261566127186529	0.00221422640464988	0.00451173049929818	0.00211604855774585	Bacteria	Chloroflexi	Anaerolineae	Thermoflexales	Thermoflexaceae	Thermoflexus	NA
ASV212	0.00830593528292092	0	0.0225933202357564	0.00208096859629209	0	0	0	0	0	0	0	0	Bacteria	Planctomycetes	Planctomycetacia	Pirellulales	Pirellulaceae	Rubripirellula	NA
ASV213	0	0	0	0	0	0.00450535010324761	0	0.00197978534958841	0.00155304888017002	0.00207583725435926	0.00210547423300582	0.00155919367412852	Bacteria	GN01	NA	NA	NA	NA	NA
ASV214	0	0.00665488197982739	0	0.00151343170639425	0	0	0	0.00395957069917683	0	0	0	0	Bacteria	Proteobacteria	Deltaproteobacteria	Desulfobacterales	Desulfobulbaceae	NA	NA
ASV215	0	0.00592700426328377	0	0.00435111615588347	0	0	0	0	0	0	0	0	Bacteria	Proteobacteria	Deltaproteobacteria	Desulfobacterales	Desulfobulbaceae	NA	NA
ASV216	0	0	0	0	0	0	0	0	0.00326957658983162	0.00283697758095765	0.00451173049929818	0	NA	NA	NA	NA	NA	NA	NA
ASV217	0	0	0	0	0.00415941187850648	0.00394218134034166	0.00596273291925466	0.00385537147025112	0	0	0	0	Bacteria	Proteobacteria	Deltaproteobacteria	Desulfobacterales	Desulfobacteraceae	NA	NA
ASV218	0.00294168541270116	0.00634293438702298	0	0.00170261066969353	0.00183787966724705	0	0	0	0	0	0	0	Bacteria	Proteobacteria	Deltaproteobacteria	Desulfobacterales	Desulfobacteraceae	Sva0081 sediment group	NA
ASV219	0	0	0	0	0	0	0	0	0.00261566127186529	0.00249100470523111	0.00250651694405454	0.00345250027842744	Archaea	Crenarchaeota	Bathyarchaeia	NA	NA	NA	NA
ASV220	0	0	0	0	0	0	0	0.00427216838595394	0.00179826712440739	0.00214503182950457	0.00060156406657309	0.00256153246463971	Archaea	Euryarchaeota	Thermoplasmata	Marine Benthic Group D and DHVEG-1	NA	NA	NA
ASV221	0.00259560477591279	0.00384735364458771	0.00785854616895874	0.00340522133938706	0	0	0	0	0	0	0	0	Bacteria	Bacteroidetes	Bacteroidia	Flavobacteriales	Flavobacteriaceae	Zeaxanthinibacter	NA
ASV222	0	0	0	0	0.00212807119365448	0.00488079594518491	0.00670807453416149	0.00489736375950818	0	0	0	0	Archaea	Crenarchaeota	Bathyarchaeia	NA	NA	NA	NA
ASV223	0.00467208859664302	0.00551107413954456	0	0.00258544583175684	0	0	0	0	0	0	0	0	Bacteria	Proteobacteria	Deltaproteobacteria	Desulfobacterales	Desulfobacteraceae	NA	NA
ASV224	0	0.00873453259852345	0	0.00233320721402447	0	0	0	0	0	0	0	0	Bacteria	Proteobacteria	Gammaproteobacteria	B2M28	NA	NA	NA
ASV225	0	0	0	0	0.0016444186496421	0.00281584381452975	0.00124223602484472	0	0.00196174595389897	0.00228342097979518	0.00160417084419491	0.00111370976723466	Bacteria	Zixibacteria	NA	NA	NA	NA	NA
ASV226	0.00640249178058488	0.00436726629926172	0	0.00252238617732375	0	0	0	0	0	0	0	0	Bacteria	Proteobacteria	Deltaproteobacteria	Desulfobacterales	Desulfobacteraceae	Sva0081 sediment group	NA
ASV227	0.00415296764146046	0.00582302173234897	0	0.00239626686845756	0	0	0	0	0	0	0	0	Bacteria	Proteobacteria	Gammaproteobacteria	Cellvibrionales	Halieaceae	OM60(NOR5) clade	NA
ASV228	0	0	0	0	0.00154768814083962	0	0	0.00260498072314265	0.00130783063593265	0.00138389150290617	0	0.0045662100456621	Bacteria	Proteobacteria	Deltaproteobacteria	Sva0485	NA	NA	NA
ASV229	0	0	0	0	0.000967305088024763	0.0026281208935611	0	0.00156298843388559	0	0.00117630777747025	0.00391016643272509	0.00256153246463971	Bacteria	Atribacteria	JS1	NA	NA	NA	NA
ASV230	0	0	0	0	0.00270845424646934	0.00450535010324761	0.00472049689440994	0.00479316453058247	0	0	0	0	Bacteria	Chloroflexi	Dehalococcoidia	GIF9	AB-539-J10	SCGC-AB-539-J10	NA
ASV231	0	0	0	0	0.000677113561617334	0	0.00124223602484472	0.00104199228925706	0.00269740068661108	0.00179905895377802	0.00250651694405454	0.00122508074395812	NA	NA	NA	NA	NA	NA	NA
ASV232	0	0	0	0	0.00232153221125943	0.00168950628871785	0.00472049689440994	0.0016671876628113	0.00106261239169528	0.000968724052034321	0.00210547423300582	0	Bacteria	Proteobacteria	Deltaproteobacteria	SAR324 clade(Marine group B)	NA	NA	NA
ASV233	0	0	0	0	0	0	0	0	0	0.00463603653473568	0.0049127732103469	0	Bacteria	Planctomycetes	Phycisphaerae	MSBL9	SG8-4	NA	NA
ASV234	0.00173040318394186	0.00135177290215244	0	0.00163955101526044	0	0	0.00496894409937888	0.00479316453058247	0	0	0	0	Bacteria	Proteobacteria	Gammaproteobacteria	Cellvibrionales	Halieaceae	Halioglobus	NA
ASV235	0	0	0	0	0.00106403559682724	0	0	0	0.00130783063593265	0.0024218101300858	0.00230599558853018	0.00334112930170398	Archaea	Crenarchaeota	Bathyarchaeia	NA	NA	NA	NA
ASV236	0	0	0	0	0	0	0	0.00250078149421694	0.00212522478339055	0.00214503182950457	0.00210547423300582	0.00144782269740506	Bacteria	Chloroflexi	Dehalococcoidia	GIF9	AB-539-J10	SCGC-AB-539-J10	NA
ASV237	0	0	0	0	0	0	0	0.00218818380743982	0.00367827366356057	0.00339053418212012	0	0	Archaea	Crenarchaeota	Bathyarchaeia	NA	NA	NA	NA
ASV238	0	0	0	0	0.00502998645772877	0	0	0.00646035219339377	0	0	0	0	Bacteria	Chloroflexi	Dehalococcoidia	NA	NA	NA	NA
ASV239	0	0	0.0103143418467584	0.00580148820784462	0	0	0	0	0	0	0	0	NA	NA	NA	NA	NA	NA	NA
ASV241	0	0	0	0	0.00077384407041981	0.00506851886615356	0	0.00145878920495988	0.000735654732712114	0.00048436202601716	0.000902346099859635	0.00434346809221517	Bacteria	Planctomycetes	Phycisphaerae	MSBL9	SG8-4	NA	NA
ASV242	0	0	0	0	0.00183787966724705	0	0.00372670807453416	0.0016671876628113	0	0.00214503182950457	0.00170443152195709	0.00155919367412852	Bacteria	Chloroflexi	Anaerolineae	MSB-5B2	NA	NA	NA
ASV243	0	0	0	0	0	0	0	0	0.00335131600457741	0.0024218101300858	0.00360938439943854	0	Bacteria	Proteobacteria	Deltaproteobacteria	Desulfobacterales	Desulfobacteraceae	SEEP-SRB1	NA
ASV244	0.00415296764146046	0.00311947592804409	0	0.00359440030268634	0	0	0	0	0	0	0	0	Bacteria	Proteobacteria	Gammaproteobacteria	NA	NA	NA	NA
ASV245	0.00311472573109535	0.00603098679421857	0	0.00220708790515828	0	0	0	0	0	0	0	0	Bacteria	Proteobacteria	Gammaproteobacteria	Steroidobacterales	NA	NA	NA
ASV246	0	0	0	0	0.002031340684852	0.0033790125774357	0	0.00270917995206835	0.00138957005067844	0.00200664267921395	0	0	NA	NA	NA	NA	NA	NA	NA
ASV247	0	0	0	0	0.00183787966724705	0	0	0.0016671876628113	0	0.00124550235261555	0.00210547423300582	0.00412072613876824	Bacteria	Chloroflexi	Dehalococcoidia	GIF9	AB-539-J10	SCGC-AB-539-J10	NA
ASV248	0.0036338466862779	0	0.00884086444007859	0.00353134064825325	0.00145095763203714	0	0	0	0	0	0	0	Bacteria	Proteobacteria	Deltaproteobacteria	Desulfuromonadales	Sva1033	NA	NA
ASV250	0.00449904827824883	0.000727877716543621	0.00785854616895874	0.00264850548618994	0	0	0	0.00187558612066271	0	0	0	0	Bacteria	Proteobacteria	Deltaproteobacteria	Desulfobacterales	Desulfobulbaceae	NA	NA
ASV251	0.00397992732306627	0.00374337111365291	0.00834970530451866	0.00170261066969353	0	0	0.00149068322981366	0	0	0	0	0	Bacteria	Actinobacteria	Acidimicrobiia	Microtrichales	Ilumatobacteraceae	Ilumatobacter	NA
ASV252	0	0	0	0	0.00106403559682724	0.00319128965646705	0.00720496894409938	0.00156298843388559	0.000408697073728952	0.000207583725435926	0.000100260677762182	0.00311838734825704	Bacteria	Planctomycetes	Phycisphaerae	MSBL9	SG8-4	NA	NA
ASV253	0	0	0	0	0	0.00638257931293411	0	0.00416796915702824	0	0.00110711320232494	0.00190495287748145	0	Archaea	Crenarchaeota	Bathyarchaeia	NA	NA	NA	NA
ASV254	0.00380688700467209	0.0036393885827181	0	0.00321604237608778	0	0	0	0	0	0	0	0	NA	NA	NA	NA	NA	NA	NA
ASV255	0.00294168541270116	0	0	0	0	0	0.00496894409937888	0.00333437532562259	0.000980872976949485	0	0.000802085422097453	0.00211604855774585	Bacteria	Epsilonbacteraeota	Campylobacteria	Campylobacterales	Arcobacteraceae	Arcobacter	NA
ASV256	0.00138432254715349	0.00166372049495685	0.00933202357563851	0.00321604237608778	0	0	0.00322981366459627	0	0	0	0	0	Bacteria	Proteobacteria	Gammaproteobacteria	Cellvibrionales	Halieaceae	Halioglobus	NA
ASV257	0	0	0	0	0.00125749661443219	0	0	0.0016671876628113	0.00220696419813634	0.00117630777747025	0.001102867455384	0.00256153246463971	Bacteria	Chloroflexi	Dehalococcoidia	GIF9	AB-539-J10	SCGC-AB-539-J10	NA
ASV258	0	0	0	0	0	0	0.00298136645962733	0	0	0.00373650705784666	0.00230599558853018	0.00200467758102239	Bacteria	Acidobacteria	Aminicenantia	Aminicenantales	NA	NA	NA
ASV259	0	0	0	0	0	0	0	0	0.00179826712440739	0.0024218101300858	0.00431120914377381	0.000779596837064261	NA	NA	NA	NA	NA	NA	NA
ASV260	0.00588337082540232	0	0	0	0.00183787966724705	0.0018772292096865	0	0.00260498072314265	0.00147130946542423	0	0	0	Bacteria	Proteobacteria	Deltaproteobacteria	Desulfarculales	Desulfarculaceae	Desulfatiglans	NA
ASV261	0.0048451289150372	0.00155973796402204	0.0112966601178782	0.00252238617732375	0	0	0	0	0	0	0	0	Bacteria	Proteobacteria	Gammaproteobacteria	NA	NA	NA	NA
ASV262	0.00397992732306627	0	0.00933202357563851	0.00365745995711943	0	0	0	0.000625195373554236	0	0	0	0	Bacteria	Proteobacteria	Gammaproteobacteria	NA	NA	NA	NA
ASV263	0	0	0	0	0.00251499322886438	0.00412990426131031	0	0.00229238303636553	0	0.00103791862717963	0.00210547423300582	0	Bacteria	Chloroflexi	Dehalococcoidia	MSBL5	NA	NA	NA
ASV264	0	0	0	0	0	0	0	0	0.00163478829491581	0.00304456130639358	0.00421094846601163	0	Bacteria	Proteobacteria	Deltaproteobacteria	Desulfobacterales	Desulfobacteraceae	Desulfofaba	NA
ASV265	0	0	0	0	0.00232153221125943	0.00469307302421626	0	0.00208398457851412	0	0.0015914752283421	0.00130338881090836	0	Bacteria	Acidobacteria	Aminicenantia	Aminicenantales	NA	NA	NA
ASV266	0	0	0	0	0	0	0.00273291925465838	0	0.00228870361288213	0.00262939385552173	0.00280729897734109	0	Bacteria	Planctomycetes	Phycisphaerae	MSBL9	NA	NA	NA
ASV267	0.0048451289150372	0.00332744098991369	0	0.00277462479505612	0	0	0	0	0	0	0	0	Bacteria	Proteobacteria	Gammaproteobacteria	KI89A clade	NA	NA	NA
ASV269	0	0	0	0	0	0	0	0	0.00245218244237371	0.0015914752283421	0	0.00567991981289676	Bacteria	Chloroflexi	Dehalococcoidia	NA	NA	NA	NA
ASV270	0	0	0	0	0.00116076610562972	0.0022526750516238	0.00248447204968944	0.00229238303636553	0.0017165277096616	0.00110711320232494	0.000902346099859635	0	Bacteria	Proteobacteria	Deltaproteobacteria	NA	NA	NA	NA
ASV271	0	0	0	0	0.000677113561617334	0	0	0.000416796915702824	0.00212522478339055	0.00207583725435926	0.00190495287748145	0.00178193562757545	Bacteria	Bacteroidetes	Bacteroidia	NA	NA	NA	NA
ASV272	0	0	0	0	0	0	0.00298136645962733	0	0.00269740068661108	0.00207583725435926	0.00150391016643273	0.00133645172068159	Bacteria	NA	NA	NA	NA	NA	NA
ASV274	0	0	0	0	0.00135422712323467	0	0	0.00145878920495988	0.00188000653915318	0.00145308607805148	0.00130338881090836	0.00178193562757545	Archaea	Crenarchaeota	Bathyarchaeia	NA	NA	NA	NA
ASV275	0	0	0	0	0	0	0	0	0.0025339218571195	0.00228342097979518	0.00270703829957891	0.00111370976723466	Archaea	Crenarchaeota	Bathyarchaeia	NA	NA	NA	NA
ASV276	0.00276864509430697	0.00436726629926172	0.00442043222003929	0.00208096859629209	0	0	0	0	0	0	0	0	Bacteria	Proteobacteria	Gammaproteobacteria	Ectothiorhodospirales	Ectothiorhodospiraceae	Thiogranum	NA
ASV277	0	0	0	0	0.00183787966724705	0	0	0	0.00237044302762792	0.00193744810406864	0	0.00267290344136318	Bacteria	Proteobacteria	Deltaproteobacteria	Desulfobacterales	Desulfobacteraceae	NA	NA
ASV278	0	0	0	0	0.00106403559682724	0	0.00397515527950311	0	0.000817394147457904	0.00207583725435926	0.00250651694405454	0.000890967813787727	Bacteria	Chloroflexi	Anaerolineae	NA	NA	NA	NA
ASV279	0	0	0	0	0	0	0	0.00125039074710847	0.00147130946542423	0.00269858843066704	0.00170443152195709	0.00155919367412852	Bacteria	Acidobacteria	Aminicenantia	Aminicenantales	NA	NA	NA
ASV280	0.00346080636788372	0.00228761568056566	0.00491159135559921	0.0029638037583554	0	0	0	0	0	0	0	0	Bacteria	Proteobacteria	Gammaproteobacteria	AT-s2-59	NA	NA	NA
ASV281	0.00380688700467209	0.00259956327337007	0	0.00321604237608778	0	0	0	0	0	0	0	0	Bacteria	Proteobacteria	Gammaproteobacteria	Steroidobacterales	Woeseiaceae	Woeseia	NA
ASV282	0	0	0	0	0.00251499322886438	0	0	0.00239658226529124	0.000490436488474743	0.00172986437863272	0.00180469219971927	0	Bacteria	Planctomycetes	Phycisphaerae	MSBL9	SG8-4	NA	NA
ASV283	0	0	0	0	0.00125749661443219	0.0015017833677492	0.00273291925465838	0.00145878920495988	0.00114435180644107	0.00145308607805148	0.00170443152195709	0	NA	NA	NA	NA	NA	NA	NA
ASV284	0	0	0	0	0.00077384407041981	0	0	0	0.0017165277096616	0.00207583725435926	0.00140364948867054	0.00278427441808665	Bacteria	Armatimonadetes	DG-56	NA	NA	NA	NA
ASV285	0	0	0	0	0.00309537628167924	0	0	0.00260498072314265	0.00179826712440739	0.00124550235261555	0	0	Bacteria	Chloroflexi	Dehalococcoidia	GIF9	AB-539-J10	SCGC-AB-539-J10	NA
ASV286	0	0	0	0	0.00125749661443219	0.00281584381452975	0	0.00208398457851412	0.000653915317966323	0.00110711320232494	0.00170443152195709	0.000890967813787727	NA	NA	NA	NA	NA	NA	NA
ASV287	0	0	0	0	0	0	0	0	0.00318783717508583	0.00172986437863272	0.003308602366152	0	Archaea	Asgardaeota	Lokiarchaeia	NA	NA	NA	NA
ASV288	0.00969025783007441	0	0	0	0.00386922035209905	0	0	0	0	0	0	0	Bacteria	Proteobacteria	Gammaproteobacteria	NA	NA	NA	NA
ASV289	0.00276864509430697	0.00228761568056566	0.00540275049115914	0.0029638037583554	0	0	0	0	0	0	0	0	Bacteria	Proteobacteria	Gammaproteobacteria	NA	NA	NA	NA
ASV290	0.00155736286554767	0.00197566808776126	0.00245579567779961	0.00119813343422878	0.000677113561617334	0.00694574807584006	0	0	0	0	0	0	Bacteria	Proteobacteria	Gammaproteobacteria	NA	NA	NA	NA
ASV291	0	0.00301549339710929	0.00785854616895874	0.00182872997855972	0	0	0	0	0	0	0.00160417084419491	0.000668225860340795	Bacteria	Gemmatimonadetes	PAUC43f marine benthic group	NA	NA	NA	NA
ASV292	0	0	0	0	0	0	0.00248447204968944	0	0.00130783063593265	0.00179905895377802	0.00260677762181672	0.00200467758102239	Archaea	NA	NA	NA	NA	NA	NA
ASV293	0.00553729018861395	0	0	0.0039727582292849	0	0	0	0	0	0	0	0	Bacteria	Proteobacteria	Gammaproteobacteria	NA	NA	NA	NA
ASV294	0.00397992732306627	0	0.00589390962671906	0.00283768444948922	0.00145095763203714	0	0	0	0	0	0	0	Bacteria	Proteobacteria	Gammaproteobacteria	Chromatiales	Sedimenticolaceae	Sedimenticola	NA
ASV295	0	0	0	0	0.00444960340491391	0.00431762718227896	0	0.00270917995206835	0	0	0	0	Bacteria	Chloroflexi	Dehalococcoidia	SPG12-461-471-B8	NA	NA	NA
ASV296	0	0	0	0	0.00319210679048172	0	0.00472049689440994	0.0034385745545483	0	0.000691945751453086	0	0	Bacteria	Zixibacteria	NA	NA	NA	NA	NA
ASV297	0	0	0	0	0.00232153221125943	0.0026281208935611	0.00173913043478261	0.00104199228925706	0.00204348536864476	0.00103791862717963	0	0	NA	NA	NA	NA	NA	NA	NA
ASV298	0	0	0	0	0.00183787966724705	0	0.00173913043478261	0.00229238303636553	0	0.00172986437863272	0.000802085422097453	0.00155919367412852	Bacteria	Chloroflexi	Dehalococcoidia	GIF3	NA	NA	NA
ASV299	0	0	0	0	0.000870574579222287	0.000938614604843251	0.00322981366459627	0.00114619151818277	0.00106261239169528	0.00172986437863272	0.000902346099859635	0.00111370976723466	Bacteria	Acidobacteria	Aminicenantia	Aminicenantales	NA	NA	NA
ASV300	0	0	0	0	0	0	0	0	0	0.00228342097979518	0.00310808101062763	0.00345250027842744	Bacteria	Chloroflexi	Dehalococcoidia	Napoli-4B-65	NA	NA	NA
ASV301	0.00622945146219069	0	0.0157170923379175	0.00163955101526044	0	0	0	0	0	0	0	0	Bacteria	Proteobacteria	Gammaproteobacteria	NA	NA	NA	NA
ASV302	0	0	0	0	0.00454633391371639	0	0	0	0.00179826712440739	0.00172986437863272	0	0	Bacteria	Planctomycetes	Planctomycetacia	Pirellulales	Pirellulaceae	Pir4 lineage	NA
ASV303	0	0	0	0	0.00106403559682724	0	0	0.00187558612066271	0.00163478829491581	0.00186825352892333	0.00180469219971927	0	Bacteria	Planctomycetes	Phycisphaerae	MSBL9	SG8-4	NA	NA
ASV304	0	0	0	0	0	0	0	0	0.00204348536864476	0.00256019928037642	0.00320834168838981	0	Archaea	Crenarchaeota	Bathyarchaeia	NA	NA	NA	NA
ASV305	0	0	0	0	0	0	0	0	0.00188000653915318	0.00214503182950457	0.00401042711048727	0	Bacteria	Acidobacteria	Aminicenantia	Aminicenantales	NA	NA	NA
ASV306	0.00311472573109535	0	0.0103143418467584	0.00308992306722159	0	0	0	0.00052099614462853	0	0	0	0	Bacteria	Proteobacteria	Alphaproteobacteria	NA	NA	NA	NA
ASV307	0.00311472573109535	0.00239159821150047	0	0.00327910203052087	0	0	0	0	0	0	0	0	Bacteria	Bacteroidetes	Bacteroidia	NA	NA	NA	NA
ASV308	0	0	0	0	0.00174114915844457	0	0.00173913043478261	0.00135458997603418	0.00155304888017002	0.000761140326598395	0.00180469219971927	0.000779596837064261	Bacteria	Chloroflexi	Dehalococcoidia	GIF3	NA	NA	NA
ASV309	0	0	0	0	0	0	0	0	0.00261566127186529	0.0015914752283421	0.00240625626629236	0.00155919367412852	Archaea	Crenarchaeota	Bathyarchaeia	NA	NA	NA	NA
ASV310	0.00397992732306627	0.00270354580430488	0.00491159135559921	0.00208096859629209	0	0	0	0	0	0	0	0	Bacteria	Proteobacteria	Gammaproteobacteria	Ectothiorhodospirales	Ectothiorhodospiraceae	Thiogranum	NA
ASV311	0.0036338466862779	0.000935842778413227	0	0.00126119308866187	0.00193461017604953	0.00168950628871785	0	0.00135458997603418	0	0	0	0	Bacteria	Proteobacteria	Deltaproteobacteria	Desulfobacterales	Desulfobacteraceae	NA	NA
ASV313	0.00328776604948953	0.00291151086617448	0.0103143418467584	0.00151343170639425	0	0	0	0	0	0	0	0	NA	NA	NA	NA	NA	NA	NA
ASV314	0	0.00727877716543621	0	0.00138731239752806	0	0	0	0	0	0	0	0	Bacteria	Proteobacteria	Deltaproteobacteria	Desulfobacterales	Desulfobulbaceae	NA	NA
ASV315	0	0	0	0	0.00319210679048172	0.0015017833677492	0.00496894409937888	0.00197978534958841	0.000980872976949485	0	0	0	Bacteria	Acidobacteria	Aminicenantia	Aminicenantales	NA	NA	NA
ASV316	0	0	0	0	0.000677113561617334	0.0011263375258119	0.00198757763975155	0.00208398457851412	0.00122609122118686	0.000968724052034321	0.00120312813314618	0.00111370976723466	NA	NA	NA	NA	NA	NA	NA
ASV317	0	0	0	0	0.000580383052814858	0.00168950628871785	0.00248447204968944	0.00156298843388559	0.000735654732712114	0.000830334901743703	0.00140364948867054	0.00189330660429892	Archaea	NA	NA	NA	NA	NA	NA
ASV318	0	0	0	0	0	0	0	0	0	0.00103791862717963	0.00240625626629236	0.00590266176634369	Archaea	Crenarchaeota	Bathyarchaeia	NA	NA	NA	NA
ASV319	0.00259560477591279	0.0036393885827181	0	0.00258544583175684	0	0	0	0	0	0	0	0	NA	NA	NA	NA	NA	NA	NA
ASV320	0.0024225644575186	0.00415930123739212	0	0.00233320721402447	0	0	0	0	0	0	0	0	Bacteria	Proteobacteria	Deltaproteobacteria	Desulfobacterales	Desulfobacteraceae	Sva0081 sediment group	NA
ASV321	0.00190344350233604	0.00395133617552251	0	0.00264850548618994	0	0	0	0	0	0	0	0	NA	NA	NA	NA	NA	NA	NA
ASV322	0	0.00447124883019653	0.00589390962671906	0.00227014755959137	0	0	0	0	0	0	0	0	Bacteria	Bacteroidetes	Bacteroidia	Flavobacteriales	Flavobacteriaceae	Lutimonas	NA
ASV323	0	0	0	0	0.00125749661443219	0.0026281208935611	0	0.001771386891737	0.000653915317966323	0.00117630777747025	0.00150391016643273	0.000779596837064261	NA	NA	NA	NA	NA	NA	NA
ASV324	0	0	0	0	0	0	0	0	0.00245218244237371	0.00262939385552173	0.00230599558853018	0	Bacteria	Chloroflexi	Dehalococcoidia	MSBL5	NA	NA	NA
ASV325	0	0	0	0	0.00251499322886438	0	0	0	0.00269740068661108	0.00214503182950457	0	0	Bacteria	Zixibacteria	NA	NA	NA	NA	NA
ASV326	0	0	0	0	0	0	0	0	0.00367827366356057	0.00103791862717963	0	0.00334112930170398	Bacteria	Zixibacteria	NA	NA	NA	NA	NA
ASV327	0	0	0	0	0	0	0	0	0.00122609122118686	0.00276778300581234	0.00180469219971927	0.00189330660429892	Bacteria	Acidobacteria	Aminicenantia	Aminicenantales	NA	NA	NA
ASV328	0.00449904827824883	0	0.00491159135559921	0.00151343170639425	0	0.00544396470809086	0	0	0	0	0	0	Bacteria	Proteobacteria	Deltaproteobacteria	Sva0485	NA	NA	NA
ASV329	0	0	0	0	0.00183787966724705	0.00394218134034166	0.00397515527950311	0.00218818380743982	0.000980872976949485	0	0	0	Bacteria	Chloroflexi	Dehalococcoidia	t0.6.f	NA	NA	NA
ASV330	0	0.00509514401580535	0.00442043222003929	0.00138731239752806	0	0.0015017833677492	0	0	0	0	0	0	Bacteria	Acidobacteria	Thermoanaerobaculia	Thermoanaerobaculales	Thermoanaerobaculaceae	Subgroup 10	NA
ASV331	0	0	0	0	0	0	0	0.00333437532562259	0.000653915317966323	0.00048436202601716	0.00120312813314618	0.00322975832498051	NA	NA	NA	NA	NA	NA	NA
ASV332	0	0	0	0	0	0	0	0	0.00179826712440739	0.00249100470523111	0.00300782033286545	0	Bacteria	Acidobacteria	Aminicenantia	Aminicenantales	NA	NA	NA
ASV333	0	0	0	0	0	0.0018772292096865	0	0	0.00245218244237371	0.00152228065319679	0.00250651694405454	0	Bacteria	Chloroflexi	Anaerolineae	MSB-5B2	NA	NA	NA
ASV334	0	0	0	0	0	0	0	0	0.00351479483406899	0.00304456130639358	0	0	NA	NA	NA	NA	NA	NA	NA
ASV335	0.00432600795985465	0.00207965061869606	0.0068762278978389	0.00170261066969353	0	0	0	0	0	0	0	0	Bacteria	Proteobacteria	Gammaproteobacteria	KI89A clade	NA	NA	NA
ASV336	0	0	0	0	0.00222480170245695	0	0	0	0.00130783063593265	0.00110711320232494	0.001102867455384	0.00222741953446932	Archaea	Euryarchaeota	Thermoplasmata	Marine Benthic Group D and DHVEG-1	NA	NA	NA
ASV337	0	0	0	0	0	0	0	0.00104199228925706	0.00228870361288213	0.000830334901743703	0.00170443152195709	0.00211604855774585	Bacteria	Chloroflexi	Dehalococcoidia	GIF9	AB-539-J10	SCGC-AB-539-J10	NA
ASV338	0	0	0	0	0	0	0	0	0.00188000653915318	0.00138389150290617	0.00250651694405454	0.00200467758102239	Bacteria	Proteobacteria	Gammaproteobacteria	NA	NA	NA	NA
ASV339	0	0	0	0	0	0	0	0	0.00188000653915318	0.00172986437863272	0.00160417084419491	0.00245016148791625	Bacteria	Chloroflexi	Dehalococcoidia	vadinBA26	NA	NA	NA
ASV340	0.00380688700467209	0	0	0.00182872997855972	0.00222480170245695	0.00206495213065515	0	0	0	0	0	0	Bacteria	Proteobacteria	Gammaproteobacteria	Ectothiorhodospirales	Thioalkalispiraceae	Thiohalophilus	NA
ASV341	0.00346080636788372	0	0	0.00208096859629209	0.00106403559682724	0.000938614604843251	0.00149068322981366	0.000729394602479942	0.000163478829491581	0	0	0	Bacteria	Proteobacteria	Deltaproteobacteria	Desulfarculales	Desulfarculaceae	Desulfatiglans	NA
ASV342	0.00276864509430697	0.00114380784028283	0	0.0029638037583554	0	0.00168950628871785	0	0	0	0	0	0	Bacteria	Planctomycetes	Phycisphaerae	MSBL9	4572-13	NA	NA
ASV343	0	0	0	0	0.00241826272006191	0.00375445841937301	0	0.00395957069917683	0	0	0	0	Bacteria	Atribacteria	JS1	NA	NA	NA	NA
ASV344	0	0	0	0	0	0	0	0	0.00188000653915318	0.00269858843066704	0.00210547423300582	0	Bacteria	Proteobacteria	Deltaproteobacteria	Desulfobacterales	Desulfobacteraceae	NA	NA
ASV345	0	0.00415930123739212	0	0.00264850548618994	0	0	0	0	0	0	0	0	Bacteria	Acidobacteria	Thermoanaerobaculia	Thermoanaerobaculales	Thermoanaerobaculaceae	Subgroup 10	NA
ASV346	0	0	0	0	0.00222480170245695	0	0.00596273291925466	0.00114619151818277	0	0.00166066980348741	0	0	Bacteria	Proteobacteria	Deltaproteobacteria	Desulfobacterales	Desulfobacteraceae	SEEP-SRB1	NA
ASV347	0	0	0	0	0	0	0	0.0016671876628113	0	0	0.00350912372167636	0.00345250027842744	NA	NA	NA	NA	NA	NA	NA
ASV348	0	0	0	0	0	0	0	0	0.00228870361288213	0	0.00350912372167636	0.00211604855774585	Bacteria	Chloroflexi	Dehalococcoidia	SPG12-461-471-B8	NA	NA	NA
ASV349	0	0	0	0	0	0	0.00198757763975155	0	0.00106261239169528	0.0015914752283421	0.00240625626629236	0.00144782269740506	Bacteria	Chloroflexi	Anaerolineae	Anaerolineales	Anaerolineaceae	NA	NA
ASV350	0	0	0	0	0	0	0	0	0	0.00297536673124827	0.0038099057549629	0	Archaea	Crenarchaeota	Bathyarchaeia	NA	NA	NA	NA
ASV351	0	0	0	0	0	0	0	0	0	0.00186825352892333	0	0.00601403274306716	NA	NA	NA	NA	NA	NA	NA
ASV352	0.00224952413912442	0.00207965061869606	0.00442043222003929	0.00239626686845756	0	0	0	0	0	0	0	0	Bacteria	Proteobacteria	Gammaproteobacteria	AT-s2-59	NA	NA	NA
ASV353	0	0	0	0	0.00425614238730896	0	0	0.00260498072314265	0.000899133562203695	0	0	0	Bacteria	Proteobacteria	Deltaproteobacteria	NA	NA	NA	NA
ASV354	0	0	0	0	0.00241826272006191	0	0	0	0.00212522478339055	0.00103791862717963	0.00140364948867054	0	NA	NA	NA	NA	NA	NA	NA
ASV355	0	0	0	0	0.002031340684852	0	0	0	0.00261566127186529	0.00186825352892333	0	0	Bacteria	Proteobacteria	Deltaproteobacteria	Sva0485	NA	NA	NA
ASV356	0	0	0	0	0.000967305088024763	0	0	0	0.00130783063593265	0.00110711320232494	0.00230599558853018	0.00167056465085199	Bacteria	Bacteroidetes	Bacteroidia	NA	NA	NA	NA
ASV357	0	0.00551107413954456	0	0.00163955101526044	0	0	0	0	0	0	0	0	Bacteria	Proteobacteria	Deltaproteobacteria	Desulfobacterales	Desulfobulbaceae	NA	NA
ASV358	0	0.00488717895393574	0	0.002017908941859	0	0	0	0	0	0	0	0	Bacteria	Bacteroidetes	Bacteroidia	Flavobacteriales	Flavobacteriaceae	Actibacter	NA
ASV359	0	0.00478319642300094	0	0.00208096859629209	0	0	0	0	0	0	0	0	NA	NA	NA	NA	NA	NA	NA
ASV360	0	0	0	0	0.00348229831688915	0	0.00447204968944099	0.00260498072314265	0	0	0	0	Bacteria	Proteobacteria	Deltaproteobacteria	Desulfobacterales	Desulfobacteraceae	SEEP-SRB1	NA
ASV361	0	0	0	0	0.00212807119365448	0	0.0062111801242236	0.00333437532562259	0	0	0	0	Bacteria	Proteobacteria	Deltaproteobacteria	Desulfobacterales	Desulfobacteraceae	SEEP-SRB1	NA
ASV362	0	0	0	0	0	0	0	0	0.000899133562203695	0.00145308607805148	0.00350912372167636	0.00133645172068159	Bacteria	NA	NA	NA	NA	NA	NA
ASV363	0.00224952413912442	0	0	0.0019548492874259	0.00222480170245695	0	0	0.00114619151818277	0	0	0	0	Bacteria	Proteobacteria	Deltaproteobacteria	Desulfobacterales	Desulfobacteraceae	NA	NA
ASV364	0	0	0	0	0	0	0	0.00239658226529124	0.0017165277096616	0.00235261555494049	0	0	Bacteria	Proteobacteria	Deltaproteobacteria	Sva0485	NA	NA	NA
ASV365	0	0	0	0	0	0	0	0	0.00261566127186529	0.00138389150290617	0.00260677762181672	0	NA	NA	NA	NA	NA	NA	NA
ASV366	0	0	0	0	0	0	0	0	0.00138957005067844	0.00138389150290617	0.002205734910768	0.00211604855774585	Bacteria	Planctomycetes	Phycisphaerae	MSBL9	SG8-4	NA	NA
ASV367	0	0	0	0	0	0	0	0	0.00106261239169528	0.00131469692776086	0.00260677762181672	0.00222741953446932	Bacteria	Chloroflexi	Anaerolineae	MSB-5B2	NA	NA	NA
ASV368	0	0.00467921389206613	0	0.002017908941859	0	0	0	0	0	0	0	0	Bacteria	Planctomycetes	Planctomycetacia	Pirellulales	Pirellulaceae	Blastopirellula	NA
ASV369	0	0	0	0.00409887753815109	0	0	0	0	0.000980872976949485	0	0	0	Bacteria	Acidobacteria	Thermoanaerobaculia	Thermoanaerobaculales	Thermoanaerobaculaceae	Subgroup 23	NA
ASV370	0	0	0	0	0.00106403559682724	0	0.00124223602484472	0.00125039074710847	0.00122609122118686	0.00166066980348741	0.00100260677762182	0	Bacteria	Chloroflexi	Dehalococcoidia	NA	NA	NA	NA
ASV371	0	0	0	0	0	0.00506851886615356	0	0	0.00130783063593265	0.000899529476889012	0.000902346099859635	0.00133645172068159	NA	NA	NA	NA	NA	NA	NA
ASV372	0.0060564111437965	0	0	0.00170261066969353	0.00135422712323467	0	0	0	0	0	0	0	Bacteria	Bacteroidetes	Bacteroidia	NA	NA	NA	NA
ASV373	0.00328776604948953	0.00332744098991369	0	0.00157649136082734	0	0	0	0	0	0	0	0	Bacteria	Proteobacteria	Gammaproteobacteria	Cellvibrionales	Halieaceae	NA	NA
ASV374	0.0024225644575186	0.00270354580430488	0	0.00227014755959137	0	0	0	0	0	0	0	0	Bacteria	Proteobacteria	Gammaproteobacteria	Ectothiorhodospirales	Ectothiorhodospiraceae	Thiogranum	NA
ASV375	0.00224952413912442	0	0	0	0.00338556780808667	0.0026281208935611	0	0.00145878920495988	0	0	0	0	Bacteria	Proteobacteria	Deltaproteobacteria	Desulfobacterales	Desulfobacteraceae	NA	NA
ASV376	0	0	0	0	0.00319210679048172	0.00807208560165196	0	0	0	0	0	0	Bacteria	Proteobacteria	Deltaproteobacteria	Desulfobacterales	Desulfobacteraceae	SEEP-SRB1	NA
ASV377	0	0	0	0	0.00222480170245695	0.0026281208935611	0.00372670807453416	0.00250078149421694	0	0	0	0	Bacteria	Bacteroidetes	Bacteroidia	Flavobacteriales	Flavobacteriaceae	Actibacter	NA
ASV378	0	0	0	0	0.00174114915844457	0.0015017833677492	0	0.00197978534958841	0	0.00214503182950457	0	0	Bacteria	Proteobacteria	Deltaproteobacteria	Myxococcales	BIrii41	NA	NA
ASV379	0	0	0	0	0.00135422712323467	0	0	0	0.0017165277096616	0.00145308607805148	0.00200521355524363	0	Bacteria	Chloroflexi	Anaerolineae	Thermoflexales	Thermoflexaceae	Thermoflexus	NA
ASV380	0	0	0	0	0	0	0	0.00197978534958841	0.00228870361288213	0.00200664267921395	0	0	Bacteria	Proteobacteria	Deltaproteobacteria	Desulfarculales	Desulfarculaceae	Desulfatiglans	NA
ASV381	0	0	0	0	0	0	0	0	0.00277914010135687	0.00186825352892333	0.00150391016643273	0	Bacteria	Chloroflexi	Dehalococcoidia	GIF9	AB-539-J10	SCGC-AB-539-J10	NA
ASV382	0	0	0	0	0	0	0	0	0.00261566127186529	0.0015914752283421	0.00210547423300582	0	Bacteria	NA	NA	NA	NA	NA	NA
ASV383	0.00276864509430697	0.00311947592804409	0	0.00182872997855972	0	0	0	0	0	0	0	0	Bacteria	Proteobacteria	Gammaproteobacteria	B2M28	NA	NA	NA
ASV384	0	0	0	0	0.00183787966724705	0	0	0	0.00188000653915318	0.00228342097979518	0	0	Bacteria	Acidobacteria	Subgroup 17	NA	NA	NA	NA
ASV385	0.00346080636788372	0.000831860247478424	0	0.00290074410392231	0	0	0	0	0	0	0	0	Bacteria	Bacteroidetes	Bacteroidia	Cytophagales	NA	NA	NA
ASV386	0	0	0	0	0.002031340684852	0	0	0	0	0.00276778300581234	0	0.00144782269740506	Bacteria	Actinobacteria	WCHB1-81	NA	NA	NA	NA
ASV387	0	0	0	0	0	0	0.00819875776397515	0.00427216838595394	0	0	0	0	Bacteria	Proteobacteria	Deltaproteobacteria	Desulfarculales	Desulfarculaceae	Desulfatiglans	NA
ASV388	0	0	0	0	0	0	0	0	0.0017165277096616	0.00172986437863272	0.00160417084419491	0.00133645172068159	NA	NA	NA	NA	NA	NA	NA
ASV389	0	0	0	0	0	0	0	0	0.00163478829491581	0.00131469692776086	0.00200521355524363	0.00167056465085199	NA	NA	NA	NA	NA	NA	NA
ASV390	0	0	0	0	0	0	0	0	0.00147130946542423	0.00207583725435926	0.00160417084419491	0.00111370976723466	NA	NA	NA	NA	NA	NA	NA
ASV391	0	0	0	0	0.00174114915844457	0.0033790125774357	0	0.00197978534958841	0	0.000761140326598395	0	0.000779596837064261	NA	NA	NA	NA	NA	NA	NA
ASV392	0	0	0	0	0	0	0	0.000937793060331354	0.00179826712440739	0.00103791862717963	0.00120312813314618	0.00167056465085199	Bacteria	Zixibacteria	NA	NA	NA	NA	NA
ASV393	0	0	0	0	0	0	0	0	0.00122609122118686	0.00214503182950457	0.00140364948867054	0.00144782269740506	Bacteria	NA	NA	NA	NA	NA	NA
ASV394	0.00588337082540232	0.00176770302589165	0	0	0.00135422712323467	0.00131406044678055	0	0	0	0	0	0	Bacteria	Cyanobacteria	Oxyphotobacteria	Nostocales	Xenococcaceae	Pleurocapsa PCC-7319	NA
ASV395	0.00190344350233604	0.000519912654674015	0.00343811394891945	0.00151343170639425	0.00241826272006191	0	0	0	0	0	0	0	Bacteria	Proteobacteria	Deltaproteobacteria	Desulfobacterales	Desulfobulbaceae	MSBL7	NA
ASV396	0.00190344350233604	0.0034314235208485	0	0.00176567032412662	0	0	0	0	0	0	0	0	Bacteria	Bacteroidetes	Bacteroidia	Flavobacteriales	Flavobacteriaceae	Lutimonas	NA
ASV397	0	0	0	0	0	0	0.0154037267080745	0	0	0.000691945751453086	0	0	Bacteria	Planctomycetes	Phycisphaerae	MSBL9	SG8-4	NA	NA
ASV398	0	0	0	0	0	0	0	0	0.00106261239169528	0.00179905895377802	0.00160417084419491	0.00189330660429892	Bacteria	Acidobacteria	Aminicenantia	Aminicenantales	NA	NA	NA
ASV399	0.00588337082540232	0.00155973796402204	0	0.00138731239752806	0	0	0	0	0	0	0	0	Bacteria	Bacteroidetes	Bacteroidia	Bacteroidales	Bacteroidetes BD2-2	NA	NA
ASV401	0.00519120955182558	0	0	0.00145037205196116	0.00174114915844457	0	0	0	0	0	0	0	Bacteria	Proteobacteria	Deltaproteobacteria	Desulfobacterales	Desulfobacteraceae	Sva0081 sediment group	NA
ASV402	0.00155736286554767	0.00332744098991369	0	0.00189178963299281	0	0	0	0	0	0	0	0	Bacteria	Bacteroidetes	Bacteroidia	Flavobacteriales	Flavobacteriaceae	Maribacter	NA
ASV403	0	0	0	0	0.00319210679048172	0.0033790125774357	0	0.00208398457851412	0	0	0	0	NA	NA	NA	NA	NA	NA	NA
ASV404	0	0	0	0	0.00106403559682724	0	0.000993788819875776	0.00135458997603418	0.00114435180644107	0	0.00290755965510327	0	Bacteria	Proteobacteria	Deltaproteobacteria	Desulfarculales	Desulfarculaceae	Desulfatiglans	NA
ASV405	0	0	0	0	0	0	0.0022360248447205	0	0.00163478829491581	0.00200664267921395	0.00130338881090836	0	Bacteria	Proteobacteria	Deltaproteobacteria	Myxococcales	BIrii41	NA	NA
ASV406	0	0	0	0	0	0	0	0	0.00188000653915318	0.00186825352892333	0.00210547423300582	0	Bacteria	Chloroflexi	Dehalococcoidia	NA	NA	NA	NA
ASV407	0	0	0	0	0	0	0	0	0.00138957005067844	0.00200664267921395	0.00150391016643273	0.00111370976723466	Bacteria	Spirochaetes	Spirochaetia	Spirochaetales	Spirochaetaceae	Spirochaeta 2	NA
ASV408	0	0.00197566808776126	0	0.000441417581031656	0	0	0	0	0.000490436488474743	0.00131469692776086	0.000802085422097453	0.00122508074395812	Bacteria	Actinobacteria	Coriobacteriia	OPB41	NA	NA	NA
ASV409	0.00190344350233604	0.00332744098991369	0	0.0010089544709295	0	0	0.00124223602484472	0.00052099614462853	0	0	0	0	Bacteria	Cyanobacteria	Oxyphotobacteria	Nostocales	Phormidiaceae	NA	NA
ASV410	0	0.00519912654674015	0	0.00119813343422878	0	0	0	0	0	0	0	0	Bacteria	Proteobacteria	Deltaproteobacteria	Desulfobacterales	Desulfobulbaceae	NA	NA
ASV411	0	0.00228761568056566	0.00294695481335953	0.00258544583175684	0	0	0	0	0	0	0	0	Bacteria	Proteobacteria	Alphaproteobacteria	Rhizobiales	Rhizobiales Incertae Sedis	Anderseniella	NA
ASV412	0	0	0	0	0.00348229831688915	0	0	0.0034385745545483	0	0	0	0	NA	NA	NA	NA	NA	NA	NA
ASV413	0	0	0	0	0.00145095763203714	0	0	0.00114619151818277	0.000899133562203695	0.000968724052034321	0.00180469219971927	0	NA	NA	NA	NA	NA	NA	NA
ASV414	0	0	0	0	0.000967305088024763	0	0	0.000937793060331354	0.000899133562203695	0.00131469692776086	0.00120312813314618	0.000890967813787727	Archaea	Asgardaeota	Heimdallarchaeia	NA	NA	NA	NA
ASV415	0	0	0	0	0	0	0	0	0.00294261893084846	0.00228342097979518	0	0	NA	NA	NA	NA	NA	NA	NA
ASV416	0	0	0	0	0	0	0	0	0.00196174595389897	0.00186825352892333	0.00180469219971927	0	Bacteria	Chloroflexi	Dehalococcoidia	GIF9	AB-539-J10	SCGC-AB-539-J10	NA
ASV417	0	0	0	0	0	0	0	0	0.00188000653915318	0.000968724052034321	0.00210547423300582	0.00122508074395812	Bacteria	Chloroflexi	Dehalococcoidia	GIF9	AB-539-J10	SCGC-AB-539-J10	NA
ASV418	0.00294168541270116	0	0.00589390962671906	0.00245932652289065	0	0	0	0	0	0	0	0	Bacteria	Bacteroidetes	Bacteroidia	Cytophagales	Cyclobacteriaceae	NA	NA
ASV419	0	0.00426328376832692	0	0.00170261066969353	0	0	0	0	0	0	0	0	Bacteria	Proteobacteria	Alphaproteobacteria	Rhodobacterales	Rhodobacteraceae	NA	NA
ASV420	0	0	0	0.00315298272165469	0.00174114915844457	0	0	0	0	0	0	0	Bacteria	Proteobacteria	Deltaproteobacteria	Desulfobacterales	Desulfobacteraceae	Desulfococcus	NA
ASV421	0	0	0	0	0.000870574579222287	0.0018772292096865	0.00198757763975155	0	0	0.00103791862717963	0.00160417084419491	0.00111370976723466	NA	NA	NA	NA	NA	NA	NA
ASV422	0	0	0	0	0	0	0.00198757763975155	0.00135458997603418	0.0017165277096616	0.00179905895377802	0	0	NA	NA	NA	NA	NA	NA	NA
ASV423	0	0	0	0	0	0	0	0	0.00188000653915318	0.00117630777747025	0.00280729897734109	0	Archaea	Euryarchaeota	Thermoplasmata	Marine Benthic Group D and DHVEG-1	NA	NA	NA
ASV424	0.00432600795985465	0	0	0.00264850548618994	0	0	0	0	0	0	0	0	Bacteria	Proteobacteria	Gammaproteobacteria	Steroidobacterales	Woeseiaceae	Woeseia	NA
ASV425	0.0036338466862779	0	0	0.00132425274309497	0.00241826272006191	0	0	0	0	0	0	0	Bacteria	Proteobacteria	Gammaproteobacteria	NA	NA	NA	NA
ASV426	0	0	0	0	0	0.00356673549840436	0.0022360248447205	0.00187558612066271	0	0.000622751176307777	0.00060156406657309	0.000668225860340795	NA	NA	NA	NA	NA	NA	NA
ASV427	0.00744073369094999	0	0	0.00145037205196116	0	0	0	0	0	0	0	0	Bacteria	Proteobacteria	Gammaproteobacteria	NA	NA	NA	NA
ASV428	0.00346080636788372	0	0.00540275049115914	0.00170261066969353	0.00077384407041981	0	0	0	0	0	0	0	Bacteria	Proteobacteria	Gammaproteobacteria	Ectothiorhodospirales	NA	NA	NA
ASV429	0	0	0.0108055009823183	0.00277462479505612	0	0	0	0	0	0	0	0	Bacteria	Proteobacteria	Gammaproteobacteria	pItb-vmat-80	NA	NA	NA
ASV430	0	0	0	0	0.00174114915844457	0	0	0	0.00228870361288213	0.00138389150290617	0	0	Bacteria	Chloroflexi	Dehalococcoidia	661239	NA	NA	NA
ASV431	0	0	0	0	0	0.00131406044678055	0	0.000937793060331354	0.00106261239169528	0.00117630777747025	0.00130338881090836	0.000779596837064261	Bacteria	NA	NA	NA	NA	NA	NA
ASV432	0	0	0	0	0	0	0	0	0.00335131600457741	0.00172986437863272	0	0	Archaea	Crenarchaeota	Bathyarchaeia	NA	NA	NA	NA
ASV433	0	0	0	0	0	0	0	0	0.000980872976949485	0.00166066980348741	0.00210547423300582	0.00100233879051119	Bacteria	Proteobacteria	Deltaproteobacteria	Desulfobacterales	Desulfobacteraceae	Desulfofaba	NA
ASV434	0.00432600795985465	0	0	0.00252238617732375	0	0	0	0	0	0	0	0	Bacteria	Proteobacteria	Gammaproteobacteria	Chromatiales	Chromatiaceae	Candidatus Thiobios	NA
ASV435	0.00415296764146046	0	0	0.00258544583175684	0	0	0	0	0	0	0	0	Bacteria	Proteobacteria	Deltaproteobacteria	Desulfobacterales	Desulfobulbaceae	NA	NA
ASV436	0.00103824191036511	0.000311947592804409	0	0.000882835162063312	0	0	0	0	0	0	0	0.00467758102238557	Bacteria	Fusobacteria	Fusobacteriia	Fusobacteriales	Fusobacteriaceae	Propionigenium	NA
ASV437	0	0	0	0	0.00174114915844457	0	0	0	0.00106261239169528	0.000968724052034321	0.00120312813314618	0.000890967813787727	Bacteria	Proteobacteria	Deltaproteobacteria	Myxococcales	VHS-B3-70	NA	NA
ASV438	0	0	0	0	0.0016444186496421	0.0018772292096865	0	0.00218818380743982	0.000572175903220533	0.000691945751453086	0	0	Bacteria	Gemmatimonadetes	BD2-11 terrestrial group	NA	NA	NA	NA
ASV439	0	0	0	0	0	0	0	0.00125039074710847	0.000817394147457904	0.00048436202601716	0.00120312813314618	0.00267290344136318	Bacteria	Chloroflexi	Anaerolineae	NA	NA	NA	NA
ASV440	0	0	0	0	0	0	0	0	0.00245218244237371	0.0024218101300858	0	0	Bacteria	Chloroflexi	Dehalococcoidia	GIF9	AB-539-J10	SCGC-AB-539-J10	NA
ASV441	0	0	0	0	0	0	0	0	0	0.00186825352892333	0.00270703829957891	0.00122508074395812	NA	NA	NA	NA	NA	NA	NA
ASV442	0.00207648382073023	0.000935842778413227	0	0.00271156514062303	0	0	0	0	0	0	0	0	Bacteria	Proteobacteria	Gammaproteobacteria	Cellvibrionales	Halieaceae	Halioglobus	NA
ASV443	0	0.00384735364458771	0	0.00170261066969353	0	0	0	0	0	0	0	0	Bacteria	Chloroflexi	KD4-96	NA	NA	NA	NA
ASV444	0	0	0	0	0.00116076610562972	0	0	0	0.00155304888017002	0.00110711320232494	0.00170443152195709	0	Bacteria	Planctomycetes	Phycisphaerae	Phycisphaerales	Phycisphaeraceae	Z195MB87	NA
ASV445	0	0	0	0	0	0.0022526750516238	0	0.00125039074710847	0.000899133562203695	0.000622751176307777	0.00200521355524363	0	Bacteria	Zixibacteria	NA	NA	NA	NA	NA
ASV446	0	0	0	0	0	0	0	0	0.0017165277096616	0.00124550235261555	0.000802085422097453	0.00189330660429892	Bacteria	LCP-89	NA	NA	NA	NA	NA
ASV447	0.00346080636788372	0.00135177290215244	0	0.00189178963299281	0	0	0	0	0	0	0	0	Bacteria	Acidobacteria	Thermoanaerobaculia	Thermoanaerobaculales	Thermoanaerobaculaceae	Subgroup 10	NA
ASV448	0.00155736286554767	0.00249558074243527	0	0.00189178963299281	0	0	0	0	0	0	0	0	NA	NA	NA	NA	NA	NA	NA
ASV449	0.000865201591970929	0.000519912654674015	0.00785854616895874	0.00050447723546475	0.00280518475527181	0	0	0	0	0	0	0	Bacteria	Proteobacteria	Gammaproteobacteria	NA	NA	NA	NA
ASV450	0	0.00270354580430488	0.00392927308447937	0.00182872997855972	0	0	0	0	0	0	0	0	Bacteria	Proteobacteria	Gammaproteobacteria	NA	NA	NA	NA
ASV451	0.0036338466862779	0	0	0.00258544583175684	0	0	0	0	0	0	0	0	Bacteria	Proteobacteria	Deltaproteobacteria	Desulfuromonadales	Sva1033	NA	NA
ASV452	0	0.00405531870645731	0	0.00145037205196116	0	0	0	0	0	0	0	0	Bacteria	Proteobacteria	Alphaproteobacteria	Rhodobacterales	Rhodobacteraceae	NA	NA
ASV453	0	0.00207965061869606	0	0.00264850548618994	0	0	0	0	0	0	0	0	Bacteria	Proteobacteria	Gammaproteobacteria	NA	NA	NA	NA
ASV454	0	0	0	0	0.00174114915844457	0.00131406044678055	0	0	0.000980872976949485	0.000830334901743703	0.00130338881090836	0	Bacteria	Chloroflexi	Dehalococcoidia	t0.6.f	NA	NA	NA
ASV455	0	0	0	0	0	0.00525624178712221	0	0	0	0.00235261555494049	0	0	Bacteria	Proteobacteria	Gammaproteobacteria	Alteromonadales	Alteromonadaceae	NA	NA
ASV456	0	0	0	0	0	0	0	0	0.00318783717508583	0	0.00230599558853018	0	Bacteria	Planctomycetes	Phycisphaerae	MSBL9	SG8-4	NA	NA
ASV457	0	0	0	0	0	0	0	0	0.00163478829491581	0.00131469692776086	0.00230599558853018	0	Bacteria	Chloroflexi	Dehalococcoidia	NA	NA	NA	NA
ASV458	0	0	0	0	0	0	0	0	0	0.00429006365900913	0	0	Bacteria	NA	NA	NA	NA	NA	NA
ASV459	0.00449904827824883	0	0	0.00220708790515828	0	0	0	0	0	0	0	0	Bacteria	Bacteroidetes	Bacteroidia	Flavobacteriales	Flavobacteriaceae	NA	NA
ASV460	0.00328776604948953	0	0.00736738703339882	0.00107201412536259	0.000967305088024763	0	0	0	0	0	0	0	Bacteria	Proteobacteria	Gammaproteobacteria	Cellvibrionales	BD2-7	NA	NA
ASV461	0.00138432254715349	0.00124779037121764	0	0.00132425274309497	0.00193461017604953	0	0	0	0	0	0	0	Bacteria	Cyanobacteria	Oxyphotobacteria	Nostocales	Xenococcaceae	Xenococcus PCC-7305	NA
ASV462	0	0	0	0	0.000677113561617334	0.0011263375258119	0.0022360248447205	0.00125039074710847	0.000735654732712114	0.000622751176307777	0.000902346099859635	0	Bacteria	Acidobacteria	Aminicenantia	Aminicenantales	NA	NA	NA
ASV463	0	0	0	0	0.000580383052814858	0.00168950628871785	0.0022360248447205	0	0.000735654732712114	0.00103791862717963	0.00130338881090836	0	Bacteria	NA	NA	NA	NA	NA	NA
ASV464	0	0	0	0	0	0	0.00273291925465838	0.00125039074710847	0.00163478829491581	0	0	0.00200467758102239	Archaea	Asgardaeota	Lokiarchaeia	NA	NA	NA	NA
ASV465	0	0	0	0	0	0	0	0	0	0.00145308607805148	0.00250651694405454	0.00167056465085199	NA	NA	NA	NA	NA	NA	NA
ASV466	0.00346080636788372	0	0.00245579567779961	0.00220708790515828	0	0	0	0	0	0	0	0	Bacteria	Acidobacteria	Subgroup 22	NA	NA	NA	NA
ASV467	0.00311472573109535	0	0	0.00119813343422878	0.00222480170245695	0	0	0	0	0	0	0	Bacteria	Planctomycetes	Planctomycetacia	Pirellulales	Pirellulaceae	NA	NA
ASV468	0.00224952413912442	0.00176770302589165	0	0.00189178963299281	0	0	0	0	0	0	0	0	Bacteria	Bacteroidetes	Bacteroidia	Bacteroidales	NA	NA	NA
ASV469	0	0	0	0	0.00183787966724705	0.00394218134034166	0	0.00208398457851412	0	0	0	0	NA	NA	NA	NA	NA	NA	NA
ASV470	0	0	0	0	0	0.00431762718227896	0.00173913043478261	0	0	0.00207583725435926	0	0	Bacteria	Actinobacteria	Coriobacteriia	OPB41	NA	NA	NA
ASV471	0.0048451289150372	0	0	0.0019548492874259	0	0	0	0	0	0	0	0	Bacteria	Gemmatimonadetes	BD2-11 terrestrial group	NA	NA	NA	NA
ASV472	0.00346080636788372	0	0	0.00245932652289065	0	0	0	0	0	0	0	0	NA	NA	NA	NA	NA	NA	NA
ASV473	0.00224952413912442	0.00135177290215244	0.00196463654223969	0.00182872997855972	0	0	0	0	0	0	0	0	Bacteria	NA	NA	NA	NA	NA	NA
ASV474	0.00138432254715349	0.00228761568056566	0.00442043222003929	0.00126119308866187	0	0	0	0	0	0	0	0	Bacteria	Cyanobacteria	Oxyphotobacteria	Nostocales	Xenococcaceae	NA	NA
ASV475	0	0	0.012278978388998	0.00214402825072519	0	0	0	0	0	0	0	0	Bacteria	Proteobacteria	Gammaproteobacteria	NA	NA	NA	NA
ASV476	0	0	0	0	0.00473979493132134	0	0	0	0	0	0	0.00111370976723466	Archaea	Crenarchaeota	Bathyarchaeia	NA	NA	NA	NA
ASV477	0	0	0	0	0.00251499322886438	0	0	0.00229238303636553	0.000899133562203695	0	0	0	Archaea	Euryarchaeota	Thermoplasmata	Marine Benthic Group D and DHVEG-1	NA	NA	NA
ASV478	0	0	0	0	0	0.0022526750516238	0	0.003542773783474	0.00106261239169528	0	0	0	Bacteria	NA	NA	NA	NA	NA	NA
ASV479	0	0	0	0	0	0	0	0	0.000899133562203695	0.00110711320232494	0.00170443152195709	0.00167056465085199	Bacteria	Bacteroidetes	Bacteroidia	Bacteroidales	Bacteroidetes BD2-2	NA	NA
ASV480	0	0	0	0	0	0	0	0	0	0.00179905895377802	0.00180469219971927	0.00167056465085199	Bacteria	Chloroflexi	Dehalococcoidia	S085	NA	NA	NA
ASV481	0	0	0	0	0	0	0	0	0	0	0	0.00657088762668449	Bacteria	Firmicutes	Bacilli	Bacillales	Sporolactobacillaceae	NA	NA
ASV482	0.00103824191036511	0.00155973796402204	0	0.000819775507630218	0	0	0	0.00114619151818277	0	0.000899529476889012	0	0	Bacteria	Chloroflexi	Anaerolineae	NA	NA	NA	NA
ASV483	0	0	0.0068762278978389	0.002017908941859	0.00116076610562972	0	0	0	0	0	0	0	NA	NA	NA	NA	NA	NA	NA
ASV484	0	0	0	0	0.00222480170245695	0.0018772292096865	0	0.00260498072314265	0	0	0	0	Bacteria	Chloroflexi	Dehalococcoidia	GIF9	AB-539-J10	SCGC-AB-539-J10	NA
ASV485	0	0	0	0	0	0	0	0	0.00163478829491581	0.00117630777747025	0.001102867455384	0.00111370976723466	NA	NA	NA	NA	NA	NA	NA
ASV486	0	0	0	0	0	0	0	0	0	0.00193744810406864	0.00300782033286545	0	Archaea	Crenarchaeota	Bathyarchaeia	NA	NA	NA	NA
ASV487	0	0.00280752833523968	0	0.00189178963299281	0	0	0	0	0	0	0	0	NA	NA	NA	NA	NA	NA	NA
ASV488	0	0.00228761568056566	0	0.00220708790515828	0	0	0	0	0	0	0	0	Bacteria	Proteobacteria	Deltaproteobacteria	Desulfobacterales	Desulfobacteraceae	Sva0081 sediment group	NA
ASV489	0	0.00218363314963086	0	0.00227014755959137	0	0	0	0	0	0	0	0	Bacteria	Proteobacteria	Gammaproteobacteria	NA	NA	NA	NA
ASV490	0	0.00155973796402204	0	0.00170261066969353	0.00145095763203714	0	0	0	0	0	0	0	Bacteria	Acidobacteria	Subgroup 22	NA	NA	NA	NA
ASV491	0	0	0	0	0.00251499322886438	0	0	0	0.00138957005067844	0.000968724052034321	0	0	Bacteria	Planctomycetes	Phycisphaerae	CCM11a	NA	NA	NA
ASV492	0	0	0	0	0.000580383052814858	0	0	0.000625195373554236	0.000817394147457904	0.00110711320232494	0.00190495287748145	0	Archaea	Euryarchaeota	Thermoplasmata	Marine Benthic Group D and DHVEG-1	NA	NA	NA
ASV493	0	0	0	0	0	0	0	0	0.000899133562203695	0.00172986437863272	0.00210547423300582	0	NA	NA	NA	NA	NA	NA	NA
ASV496	0.00224952413912442	0.00280752833523968	0	0.0010089544709295	0	0	0	0	0	0	0	0	Bacteria	Planctomycetes	OM190	NA	NA	NA	NA
ASV497	0.00224952413912442	0.000831860247478424	0.0112966601178782	0.000756715853197125	0	0	0	0	0	0	0	0	Bacteria	Proteobacteria	Gammaproteobacteria	Cellvibrionales	Halieaceae	Halioglobus	NA
ASV499	0	0	0	0	0.00541690849293867	0	0	0	0	0	0	0	Bacteria	Planctomycetes	Planctomycetacia	Pirellulales	Pirellulaceae	NA	NA
ASV500	0	0	0	0	0.00212807119365448	0.00244039797259245	0	0.00218818380743982	0	0	0	0	NA	NA	NA	NA	NA	NA	NA
ASV501	0	0	0	0	0	0	0	0.00583515681983953	0	0	0	0	Bacteria	Proteobacteria	Gammaproteobacteria	B2M28	NA	NA	NA
ASV502	0	0	0	0	0	0	0	0	0.00261566127186529	0.00166066980348741	0	0	Bacteria	Proteobacteria	Deltaproteobacteria	NA	NA	NA	NA
ASV503	0	0	0	0	0	0	0	0	0.00138957005067844	0.00117630777747025	0.002205734910768	0	NA	NA	NA	NA	NA	NA	NA
ASV504	0.00380688700467209	0.0034314235208485	0	0	0	0	0	0	0	0	0	0	Bacteria	Proteobacteria	Gammaproteobacteria	HOC36	NA	NA	NA
ASV505	0.00207648382073023	0.00447124883019653	0	0	0	0	0	0	0	0	0	0	NA	NA	NA	NA	NA	NA	NA
ASV506	0	0	0	0	0.000967305088024763	0	0	0	0.00228870361288213	0	0.00170443152195709	0	Bacteria	Proteobacteria	Deltaproteobacteria	Sva0485	NA	NA	NA
ASV507	0	0	0	0	0	0	0	0	0.00188000653915318	0.00221422640464988	0	0	NA	NA	NA	NA	NA	NA	NA
ASV508	0.00328776604948953	0	0	0.00220708790515828	0	0	0	0	0	0	0	0	Bacteria	Planctomycetes	Planctomycetacia	Pirellulales	Pirellulaceae	NA	NA
ASV509	0.00276864509430697	0.00103982530934803	0	0.00176567032412662	0	0	0	0	0	0	0	0	Bacteria	Proteobacteria	Gammaproteobacteria	Thiomicrospirales	Thiomicrospiraceae	endosymbionts	NA
ASV510	0	0	0	0	0.00280518475527181	0	0	0	0	0.00172986437863272	0	0	Bacteria	Proteobacteria	Deltaproteobacteria	Desulfobacterales	Desulfobacteraceae	NA	NA
ASV511	0	0	0	0	0.00193461017604953	0	0	0	0.00122609122118686	0.00131469692776086	0	0	Bacteria	Chloroflexi	Dehalococcoidia	Sh765B-AG-111	NA	NA	NA
ASV512	0	0	0	0	0.00106403559682724	0	0.00173913043478261	0.00104199228925706	0.000490436488474743	0.000622751176307777	0.000701824744335272	0.000445483906893863	NA	NA	NA	NA	NA	NA	NA
ASV513	0	0	0	0	0	0	0	0.00562675836198812	0	0	0	0	Bacteria	Planctomycetes	Phycisphaerae	MSBL9	SG8-4	NA	NA
ASV514	0	0	0	0	0	0	0	0	0.00114435180644107	0.00138389150290617	0.00200521355524363	0	Archaea	Crenarchaeota	Bathyarchaeia	NA	NA	NA	NA
ASV515	0.0048451289150372	0	0	0.00157649136082734	0	0	0	0	0	0	0	0	NA	NA	NA	NA	NA	NA	NA
ASV516	0.00415296764146046	0	0	0.00182872997855972	0	0	0	0	0	0	0	0	Bacteria	Proteobacteria	Gammaproteobacteria	Cellvibrionales	Halieaceae	NA	NA
ASV517	0.00294168541270116	0	0.00638506876227898	0.00145037205196116	0	0	0	0	0	0	0	0	Bacteria	Bacteroidetes	Bacteroidia	Flavobacteriales	Flavobacteriaceae	Aureitalea	NA
ASV518	0.0012112822287593	0	0	0.00163955101526044	0	0	0.00173913043478261	0.00135458997603418	0	0	0	0	Bacteria	Proteobacteria	Deltaproteobacteria	NB1-j	NA	NA	NA
ASV519	0	0.00114380784028283	0.0068762278978389	0.00126119308866187	0	0	0	0.000833593831405648	0	0	0	0	NA	NA	NA	NA	NA	NA	NA
ASV520	0	0	0	0	0.00299864577287677	0	0.00546583850931677	0	0	0	0	0	Bacteria	Chloroflexi	Dehalococcoidia	Napoli-4B-65	NA	NA	NA
ASV521	0	0	0	0	0.000870574579222287	0	0	0	0	0.000968724052034321	0.00140364948867054	0.00178193562757545	Archaea	Crenarchaeota	Bathyarchaeia	NA	NA	NA	NA
ASV522	0	0	0	0	0	0.00356673549840436	0.00173913043478261	0	0.000653915317966323	0.000899529476889012	0	0.000668225860340795	NA	NA	NA	NA	NA	NA	NA
ASV523	0	0	0	0	0	0.000938614604843251	0	0.00104199228925706	0.000980872976949485	0.000691945751453086	0.000902346099859635	0.000779596837064261	Bacteria	Chloroflexi	Dehalococcoidia	NA	NA	NA	NA
ASV524	0.0024225644575186	0	0.00245579567779961	0	0	0	0.00322981366459627	0.00208398457851412	0	0	0	0	Bacteria	Proteobacteria	Gammaproteobacteria	NA	NA	NA	NA
ASV525	0.00207648382073023	0	0	0.00126119308866187	0.00193461017604953	0	0	0	0	0	0	0	Bacteria	Proteobacteria	Gammaproteobacteria	Ectothiorhodospirales	Thioalkalispiraceae	Thiohalophilus	NA
ASV526	0	0.0034314235208485	0	0.00119813343422878	0	0	0	0	0	0	0	0	Bacteria	Acidobacteria	Subgroup 17	NA	NA	NA	NA
ASV527	0	0.00249558074243527	0	0.00176567032412662	0	0	0	0	0	0	0	0	Bacteria	Bacteroidetes	Bacteroidia	Bacteroidales	Bacteroidetes BD2-2	NA	NA
ASV528	0	0.00239159821150047	0	0.00182872997855972	0	0	0	0	0	0	0	0	NA	NA	NA	NA	NA	NA	NA
ASV529	0	0	0	0.00327910203052087	0	0	0	0	0	0	0	0	Bacteria	Planctomycetes	Planctomycetacia	Pirellulales	Pirellulaceae	NA	NA
ASV530	0	0	0	0	0.002031340684852	0	0.00198757763975155	0.00145878920495988	0.000735654732712114	0	0	0	Bacteria	Proteobacteria	Deltaproteobacteria	Desulfarculales	Desulfarculaceae	Desulfatiglans	NA
ASV531	0	0	0	0	0	0	0	0.00156298843388559	0.000980872976949485	0	0.00130338881090836	0.00133645172068159	Archaea	Crenarchaeota	Bathyarchaeia	NA	NA	NA	NA
ASV532	0	0	0	0	0	0	0	0	0.00269740068661108	0.00131469692776086	0	0	Bacteria	Proteobacteria	Deltaproteobacteria	Desulfobacterales	Desulfobacteraceae	NA	NA
ASV533	0	0	0	0	0	0	0	0	0.0017165277096616	0	0.00180469219971927	0.00144782269740506	Bacteria	Schekmanbacteria	NA	NA	NA	NA	NA
ASV534	0	0	0	0	0	0	0	0	0.000980872976949485	0.00117630777747025	0.001102867455384	0.00133645172068159	Bacteria	Chloroflexi	Dehalococcoidia	GIF9	AB-539-J10	SCGC-AB-539-J10	NA
ASV535	0.00882505623810348	0	0	0	0	0	0	0	0	0	0	0	Bacteria	Acidobacteria	Subgroup 22	NA	NA	NA	NA
ASV537	0.0036338466862779	0	0.00343811394891945	0.00145037205196116	0	0	0	0	0	0	0	0	Bacteria	Proteobacteria	Gammaproteobacteria	NA	NA	NA	NA
ASV539	0.00311472573109535	0	0.00442043222003929	0.00151343170639425	0	0	0	0	0	0	0	0	Bacteria	Bacteroidetes	Bacteroidia	Cytophagales	NA	NA	NA
ASV540	0	0	0	0	0.000870574579222287	0	0	0	0.00138957005067844	0.00110711320232494	0.000902346099859635	0	NA	NA	NA	NA	NA	NA	NA
ASV541	0	0	0	0	0	0	0	0.00208398457851412	0	0.000761140326598395	0.00200521355524363	0	Bacteria	Proteobacteria	Deltaproteobacteria	Myxococcales	MidBa8	NA	NA
ASV542	0	0	0	0	0	0	0	0	0.00179826712440739	0.00124550235261555	0.001102867455384	0	NA	NA	NA	NA	NA	NA	NA
ASV543	0	0	0	0	0	0	0	0	0.00114435180644107	0.00131469692776086	0.00180469219971927	0	Bacteria	Chloroflexi	Dehalococcoidia	GIF9	AB-539-J10	SCGC-AB-539-J10	NA
ASV544	0	0	0	0	0	0	0	0	0	0.00193744810406864	0.00230599558853018	0	Archaea	Asgardaeota	Odinarchaeia	NA	NA	NA	NA
ASV545	0.00259560477591279	0.0036393885827181	0	0	0	0	0	0	0	0	0	0	Bacteria	Bacteroidetes	Bacteroidia	Flavobacteriales	Flavobacteriaceae	Actibacter	NA
ASV546	0	0.00301549339710929	0	0.00132425274309497	0	0	0	0	0	0	0	0	Bacteria	Planctomycetes	Planctomycetacia	Pirellulales	Pirellulaceae	Rubripirellula	NA
ASV547	0	0.00270354580430488	0	0.00151343170639425	0	0	0	0	0	0	0	0	Bacteria	Proteobacteria	Alphaproteobacteria	Rhodobacterales	Rhodobacteraceae	NA	NA
ASV548	0	0.00239159821150047	0	0.00170261066969353	0	0	0	0	0	0	0	0	Bacteria	Proteobacteria	Alphaproteobacteria	Rhizobiales	Hyphomicrobiaceae	Filomicrobium	NA
ASV549	0	0	0	0.00315298272165469	0	0	0	0	0	0	0	0	Bacteria	Acidobacteria	Thermoanaerobaculia	Thermoanaerobaculales	Thermoanaerobaculaceae	Subgroup 10	NA
ASV550	0	0	0	0.00315298272165469	0	0	0	0	0	0	0	0	Bacteria	Proteobacteria	Gammaproteobacteria	NA	NA	NA	NA
ASV551	0	0	0	0	0.00183787966724705	0	0	0.00323017609669688	0	0	0	0	Bacteria	Planctomycetes	Phycisphaerae	MSBL9	SG8-4	NA	NA
ASV552	0	0	0	0	0.0016444186496421	0	0.00273291925465838	0.00229238303636553	0	0	0	0	Bacteria	Proteobacteria	Deltaproteobacteria	Desulfobacterales	Desulfobacteraceae	SEEP-SRB1	NA
ASV553	0	0	0	0	0.000870574579222287	0.0015017833677492	0	0.0016671876628113	0	0.00117630777747025	0	0	Bacteria	Schekmanbacteria	NA	NA	NA	NA	NA
ASV554	0.00207648382073023	0	0.000982318271119843	0.00220708790515828	0	0	0	0	0	0	0	0	Bacteria	Bacteroidetes	Bacteroidia	NA	NA	NA	NA
ASV555	0	0.00291151086617448	0	0.00132425274309497	0	0	0	0	0	0	0	0	Bacteria	Proteobacteria	Alphaproteobacteria	Rhizobiales	Rhizobiaceae	NA	NA
ASV556	0	0.00145575543308724	0	0.00220708790515828	0	0	0	0	0	0	0	0	Bacteria	Planctomycetes	vadinHA49	NA	NA	NA	NA
ASV557	0	0	0.00540275049115914	0.00239626686845756	0	0	0	0	0	0	0	0	Bacteria	Kiritimatiellaeota	Kiritimatiellae	Kiritimatiellales	Kiritimatiellaceae	R76-B128	NA
ASV558	0	0	0	0	0.00135422712323467	0	0	0	0	0.00124550235261555	0	0.00189330660429892	NA	NA	NA	NA	NA	NA	NA
ASV559	0	0	0	0	0.00125749661443219	0.00281584381452975	0	0.00156298843388559	0	0	0.00060156406657309	0	Bacteria	TA06	NA	NA	NA	NA	NA
ASV560	0	0	0	0	0.000386922035209905	0.00675802515487141	0	0.000416796915702824	0.000245218244237371	0.000138389150290617	0	0	Archaea	Asgardaeota	Lokiarchaeia	NA	NA	NA	NA
ASV561	0	0	0	0	0	0.00488079594518491	0	0.00239658226529124	0	0	0	0	Bacteria	Proteobacteria	Gammaproteobacteria	NA	NA	NA	NA
ASV562	0	0	0	0	0	0.00375445841937301	0	0.00302177763884547	0	0	0	0	Archaea	Crenarchaeota	Bathyarchaeia	NA	NA	NA	NA
ASV563	0	0	0	0	0	0	0	0.00312597686777118	0.00155304888017002	0	0	0	Bacteria	Chloroflexi	Dehalococcoidia	NA	NA	NA	NA
ASV564	0	0	0	0	0	0	0	0.000937793060331354	0.00204348536864476	0.00103791862717963	0	0	Bacteria	Planctomycetes	Phycisphaerae	MSBL9	NA	NA	NA
ASV565	0	0	0	0	0	0	0	0	0	0.00200664267921395	0.00200521355524363	0	Bacteria	Planctomycetes	Phycisphaerae	MSBL9	NA	NA	NA
ASV566	0.00138432254715349	0	0.00245579567779961	0.00220708790515828	0	0	0	0	0	0	0	0	Bacteria	Bacteroidetes	Bacteroidia	NA	NA	NA	NA
ASV567	0.00103824191036511	0.00145575543308724	0	0.000693656198764031	0	0.0011263375258119	0	0.00114619151818277	0	0	0	0	Bacteria	Bacteroidetes	Ignavibacteria	Ignavibacteriales	NA	NA	NA
ASV568	0	0.00499116148487054	0	0	0	0	0	0	0	0	0	0	Bacteria	Proteobacteria	Gammaproteobacteria	Cellvibrionales	Halieaceae	NA	NA
ASV569	0	0.00311947592804409	0	0.00113507377979569	0	0	0	0	0	0	0	0	Bacteria	Proteobacteria	Gammaproteobacteria	Ectothiorhodospirales	Ectothiorhodospiraceae	Thiogranum	NA
ASV570	0	0.00280752833523968	0	0.00132425274309497	0	0	0	0	0	0	0	0	Bacteria	Proteobacteria	Gammaproteobacteria	Cellvibrionales	Halieaceae	NA	NA
ASV571	0	0	0	0	0.00464306442251886	0	0	0	0	0	0	0	Bacteria	NA	NA	NA	NA	NA	NA
ASV572	0	0	0	0	0	0.00412990426131031	0.00645962732919255	0	0	0	0	0	NA	NA	NA	NA	NA	NA	NA
ASV573	0	0	0	0	0	0	0	0	0.00179826712440739	0.00179905895377802	0	0	Bacteria	Calditrichaeota	Calditrichia	Calditrichales	Calditrichaceae	Caldithrix	NA
ASV574	0	0	0	0	0	0	0	0	0.00114435180644107	0.00117630777747025	0.00170443152195709	0	NA	NA	NA	NA	NA	NA	NA
ASV575	0	0	0	0	0	0	0	0	0.000899133562203695	0.000899529476889012	0.00170443152195709	0.000779596837064261	NA	NA	NA	NA	NA	NA	NA
ASV576	0	0	0	0	0	0	0	0	0	0.0015914752283421	0.00250651694405454	0	NA	NA	NA	NA	NA	NA	NA
ASV578	0	0.00259956327337007	0	0.00138731239752806	0	0	0	0	0	0	0	0	Bacteria	Proteobacteria	Gammaproteobacteria	NA	NA	NA	NA
ASV579	0	0.00239159821150047	0.00294695481335953	0.00113507377979569	0	0	0	0	0	0	0	0	Bacteria	Proteobacteria	Alphaproteobacteria	Sphingomonadales	Sphingomonadaceae	Parasphingopyxis	NA
ASV580	0	0.00135177290215244	0	0.00214402825072519	0	0	0	0	0	0	0	0	Bacteria	Proteobacteria	Gammaproteobacteria	NA	NA	NA	NA
ASV582	0	0	0	0	0	0	0.0062111801242236	0.000937793060331354	0.00106261239169528	0	0	0	Bacteria	Proteobacteria	Deltaproteobacteria	Sva0485	NA	NA	NA
ASV583	0	0	0	0	0	0	0.00422360248447205	0	0	0.00117630777747025	0.00130338881090836	0	Bacteria	Chloroflexi	Dehalococcoidia	661239	NA	NA	NA
ASV584	0	0	0	0	0	0	0.00198757763975155	0.00208398457851412	0.000817394147457904	0	0.000902346099859635	0	Bacteria	Bacteroidetes	Bacteroidia	NA	NA	NA	NA
ASV585	0	0	0	0	0	0	0	0.00302177763884547	0	0	0	0.00200467758102239	Bacteria	Chloroflexi	Dehalococcoidia	661239	NA	NA	NA
ASV586	0	0	0	0	0	0	0	0	0.00122609122118686	0.000968724052034321	0.00180469219971927	0	NA	NA	NA	NA	NA	NA	NA
ASV587	0	0	0	0	0	0	0	0	0	0.00172986437863272	0.00130338881090836	0.00100233879051119	NA	NA	NA	NA	NA	NA	NA
ASV588	0.00224952413912442	0	0	0.000945894816496406	0.00174114915844457	0	0	0	0	0	0	0	Bacteria	Calditrichaeota	Calditrichia	Calditrichales	Calditrichaceae	Calorithrix	NA
ASV589	0	0.00239159821150047	0	0.00145037205196116	0	0	0	0	0	0	0	0	Bacteria	Actinobacteria	Acidimicrobiia	Microtrichales	NA	NA	NA
ASV590	0	0	0	0.00290074410392231	0	0	0	0	0	0	0	0	Bacteria	Proteobacteria	Gammaproteobacteria	NA	NA	NA	NA
ASV591	0	0	0	0	0.00280518475527181	0.00319128965646705	0	0	0	0	0	0	Bacteria	Proteobacteria	Deltaproteobacteria	Desulfobacterales	Desulfobacteraceae	SEEP-SRB1	NA
ASV592	0	0	0	0	0.00251499322886438	0	0.00496894409937888	0	0	0	0	0	Bacteria	NA	NA	NA	NA	NA	NA
ASV593	0	0	0	0	0.00212807119365448	0	0	0.00114619151818277	0	0.000899529476889012	0	0	Bacteria	Chloroflexi	Dehalococcoidia	NA	NA	NA	NA
ASV594	0	0	0	0	0.00145095763203714	0	0.00298136645962733	0.00197978534958841	0	0	0	0	Bacteria	Planctomycetes	Phycisphaerae	MSBL9	SG8-4	NA	NA
ASV595	0	0	0	0	0.000290191526407429	0	0.00397515527950311	0	0.000735654732712114	0.00048436202601716	0.001102867455384	0	Bacteria	Spirochaetes	Spirochaetia	Spirochaetales	Spirochaetaceae	Spirochaeta 2	NA
ASV596	0	0	0	0	0	0	0	0	0.00196174595389897	0.00152228065319679	0	0	Bacteria	Proteobacteria	Deltaproteobacteria	Desulfarculales	Desulfarculaceae	Desulfatiglans	NA
ASV597	0	0	0	0	0	0	0	0	0.00106261239169528	0.00103791862717963	0.00120312813314618	0.000668225860340795	Bacteria	NA	NA	NA	NA	NA	NA
ASV598	0.00415296764146046	0	0	0.00132425274309497	0	0	0	0	0	0	0	0	Bacteria	Proteobacteria	Deltaproteobacteria	Deltaproteobacteria Incertae Sedis	Unknown Family_6	Deferrisoma	NA
ASV599	0.00328776604948953	0	0	0.00163955101526044	0	0	0	0	0	0	0	0	Bacteria	Proteobacteria	Gammaproteobacteria	Steroidobacterales	Woeseiaceae	Woeseia	NA
ASV600	0.00294168541270116	0	0	0.00176567032412662	0	0	0	0	0	0	0	0	Bacteria	Proteobacteria	Gammaproteobacteria	pItb-vmat-80	NA	NA	NA
ASV601	0	0	0.00785854616895874	0.00182872997855972	0	0	0	0	0	0	0	0	Bacteria	Proteobacteria	Gammaproteobacteria	UBA10353 marine group	NA	NA	NA
ASV602	0	0	0	0.00283768444948922	0	0	0	0	0	0	0	0	Bacteria	Planctomycetes	Planctomycetacia	Pirellulales	Pirellulaceae	Blastopirellula	NA
ASV603	0	0	0	0	0.00183787966724705	0	0	0.00270917995206835	0	0	0	0	NA	NA	NA	NA	NA	NA	NA
ASV604	0	0	0	0	0.000967305088024763	0	0	0.000625195373554236	0.00114435180644107	0.00103791862717963	0	0	Archaea	Crenarchaeota	Bathyarchaeia	NA	NA	NA	NA
ASV605	0.00294168541270116	0	0	0.00119813343422878	0.00077384407041981	0	0	0	0	0	0	0	Bacteria	Proteobacteria	Alphaproteobacteria	NA	NA	NA	NA
ASV607	0	0.00270354580430488	0	0.00113507377979569	0	0	0	0	0	0	0	0	Bacteria	Proteobacteria	Alphaproteobacteria	NA	NA	NA	NA
ASV608	0	0.00228761568056566	0	0.00138731239752806	0	0	0	0	0	0	0	0	Bacteria	Proteobacteria	Gammaproteobacteria	NA	NA	NA	NA
ASV609	0	0.00176770302589165	0	0.00170261066969353	0	0	0	0	0	0	0	0	Bacteria	Bacteroidetes	Bacteroidia	Flavobacteriales	Flavobacteriaceae	Muriicola	NA
ASV610	0	0	0	0.00277462479505612	0	0	0	0	0	0	0	0	Bacteria	NA	NA	NA	NA	NA	NA
ASV611	0	0	0	0	0.00290191526407429	0	0	0	0	0	0	0.00155919367412852	Bacteria	Chloroflexi	Dehalococcoidia	MSBL5	NA	NA	NA
ASV612	0	0	0	0	0	0	0.00745341614906832	0.00145878920495988	0	0	0	0	Archaea	Crenarchaeota	Bathyarchaeia	NA	NA	NA	NA
ASV613	0	0	0	0	0	0	0.00173913043478261	0	0	0.00138389150290617	0.00170443152195709	0	Bacteria	Planctomycetes	Phycisphaerae	MSBL9	SG8-4	NA	NA
ASV614	0	0	0	0	0	0	0	0.00458476607273106	0	0	0	0	NA	NA	NA	NA	NA	NA	NA
ASV615	0	0	0	0	0	0	0	0.000937793060331354	0.00155304888017002	0.00110711320232494	0	0	Bacteria	Chloroflexi	Dehalococcoidia	FS117-23B-02	NA	NA	NA
ASV616	0	0	0	0	0	0	0	0	0.00359653424881478	0	0	0	Bacteria	Planctomycetes	Phycisphaerae	MSBL9	SG8-4	NA	NA
ASV617	0	0	0	0	0	0	0	0	0.00106261239169528	0	0.00190495287748145	0.00133645172068159	Archaea	Asgardaeota	Odinarchaeia	NA	NA	NA	NA
ASV618	0	0	0	0	0	0	0	0	0.00106261239169528	0.00110711320232494	0.00150391016643273	0	Bacteria	Acidobacteria	Aminicenantia	Aminicenantales	NA	NA	NA
ASV619	0	0	0	0	0	0	0	0	0	0.00131469692776086	0.00250651694405454	0	Bacteria	Chloroflexi	Dehalococcoidia	GIF9	AB-539-J10	SCGC-AB-539-J10	NA
ASV621	0	0.00291151086617448	0	0.000945894816496406	0	0	0	0	0	0	0	0	Bacteria	Proteobacteria	Alphaproteobacteria	Rhodobacterales	Rhodobacteraceae	NA	NA
ASV622	0	0	0.00884086444007859	0.00157649136082734	0	0	0	0	0	0	0	0	Bacteria	Planctomycetes	Pla4 lineage	NA	NA	NA	NA
ASV624	0	0	0	0	0.00154768814083962	0	0	0.00197978534958841	0	0.000553556601162469	0	0	NA	NA	NA	NA	NA	NA	NA
ASV625	0	0	0	0	0	0	0	0.00448056684380536	0	0	0	0	Bacteria	Planctomycetes	Phycisphaerae	MSBL9	SG8-4	NA	NA
ASV626	0	0	0	0	0	0	0	0.00239658226529124	0	0.00138389150290617	0	0	Archaea	Asgardaeota	Lokiarchaeia	NA	NA	NA	NA
ASV627	0	0	0	0	0	0	0	0	0	0.00117630777747025	0.00150391016643273	0.00122508074395812	NA	NA	NA	NA	NA	NA	NA
ASV628	0	0	0	0.00264850548618994	0	0	0	0	0	0	0	0	Bacteria	Proteobacteria	Gammaproteobacteria	Ectothiorhodospirales	Ectothiorhodospiraceae	Thiogranum	NA
ASV629	0	0	0	0.00264850548618994	0	0	0	0	0	0	0	0	Bacteria	Bacteroidetes	Bacteroidia	Flavobacteriales	Flavobacteriaceae	Ulvibacter	NA
ASV630	0	0	0	0	9.67305088024763e-05	0.0033790125774357	0	0.00239658226529124	0	0	0	0	Bacteria	Chloroflexi	Anaerolineae	Thermoflexales	Thermoflexaceae	Thermoflexus	NA
ASV631	0	0	0	0	0	0.00356673549840436	0	0	0	0.0015914752283421	0	0	Bacteria	Proteobacteria	Gammaproteobacteria	Alteromonadales	Alteromonadaceae	Glaciecola	NA
ASV632	0	0	0	0	0	0	0	0.000937793060331354	0.000735654732712114	0.000968724052034321	0.00100260677762182	0	Bacteria	NA	NA	NA	NA	NA	NA
ASV633	0	0	0	0	0	0	0	0	0.00179826712440739	0.00138389150290617	0	0	Bacteria	Planctomycetes	Phycisphaerae	MSBL9	SG8-4	NA	NA
ASV634	0	0	0	0	0	0	0	0	0.00130783063593265	0	0.001102867455384	0.00167056465085199	Bacteria	Chloroflexi	Dehalococcoidia	GIF9	AB-539-J10	SCGC-AB-539-J10	NA
ASV635	0	0	0	0	0	0	0	0	0	0.00110711320232494	0.00130338881090836	0.00144782269740506	Bacteria	Chloroflexi	Dehalococcoidia	GIF9	AB-539-J10	SCGC-AB-539-J10	NA
ASV636	0	0	0	0	0	0	0	0	0	0	0.00270703829957891	0.00167056465085199	Bacteria	Planctomycetes	Phycisphaerae	MSBL9	SG8-4	NA	NA
ASV637	0.00346080636788372	0.00218363314963086	0	0	0	0	0	0	0	0	0	0	Bacteria	Proteobacteria	Deltaproteobacteria	Desulfobacterales	Desulfobacteraceae	Desulfococcus	NA
ASV638	0.00190344350233604	0	0	0.00189178963299281	0	0	0	0	0	0	0	0	Bacteria	Proteobacteria	Gammaproteobacteria	Steroidobacterales	Woeseiaceae	Woeseia	NA
ASV639	0.00173040318394186	0	0	0.000756715853197125	0.00183787966724705	0	0	0	0	0	0	0	Bacteria	NA	NA	NA	NA	NA	NA
ASV640	0	0.00426328376832692	0	0	0	0	0	0	0	0	0	0	Bacteria	Planctomycetes	Planctomycetacia	Pirellulales	Pirellulaceae	NA	NA
ASV641	0	0.00187168555682645	0	0.00107201412536259	0	0	0	0.000625195373554236	0	0	0	0	NA	NA	NA	NA	NA	NA	NA
ASV642	0	0	0	0	0.000677113561617334	0	0	0	0.00114435180644107	0.000899529476889012	0.000701824744335272	0	NA	NA	NA	NA	NA	NA	NA
ASV643	0	0	0	0	0	0.00769663975971466	0	0	0	0	0	0	Bacteria	Proteobacteria	Gammaproteobacteria	B2M28	NA	NA	NA
ASV644	0	0	0	0	0	0	0	0.000937793060331354	0.000653915317966323	0.000830334901743703	0	0.00133645172068159	NA	NA	NA	NA	NA	NA	NA
ASV645	0	0	0	0	0	0	0	0	0.00335131600457741	0	0	0	Bacteria	Planctomycetes	Phycisphaerae	MSBL9	SG8-4	NA	NA
ASV646	0	0	0	0	0	0	0	0	0.000817394147457904	0.000830334901743703	0.00190495287748145	0	Bacteria	WS1	NA	NA	NA	NA	NA
ASV647	0	0	0	0	0	0	0	0	0.000326957658983162	0.00117630777747025	0.00060156406657309	0.00155919367412852	NA	NA	NA	NA	NA	NA	NA
ASV648	0	0	0	0	0	0	0	0	0	0.00124550235261555	0.00230599558853018	0	Archaea	Crenarchaeota	Bathyarchaeia	NA	NA	NA	NA
ASV649	0.00415296764146046	0	0	0	0	0	0	0.0016671876628113	0	0	0	0	Bacteria	Proteobacteria	Deltaproteobacteria	Desulfobacterales	Desulfobacteraceae	NA	NA
ASV650	0.00224952413912442	0.00155973796402204	0	0.000756715853197125	0	0	0	0	0	0	0	0	NA	NA	NA	NA	NA	NA	NA
ASV652	0	0.00415930123739212	0	0	0	0	0	0	0	0	0	0	Bacteria	Proteobacteria	Deltaproteobacteria	Desulfobacterales	Desulfobacteraceae	Sva0081 sediment group	NA
ASV653	0	0.00187168555682645	0.00294695481335953	0.0010089544709295	0	0	0	0	0	0	0	0	Bacteria	Bacteroidetes	Bacteroidia	Flavobacteriales	Flavobacteriaceae	Robiginitalea	NA
ASV654	0	0.00187168555682645	0	0.00138731239752806	0	0	0	0	0	0	0	0	Bacteria	Proteobacteria	Gammaproteobacteria	NA	NA	NA	NA
ASV655	0	0.000935842778413227	0	0.0019548492874259	0	0	0	0	0	0	0	0	NA	NA	NA	NA	NA	NA	NA
ASV656	0	0	0	0	0.00232153221125943	0	0	0	0	0.00110711320232494	0	0	Bacteria	NA	NA	NA	NA	NA	NA
ASV657	0	0	0	0	0.00174114915844457	0	0.00546583850931677	0	0	0	0	0	Bacteria	Zixibacteria	NA	NA	NA	NA	NA
ASV658	0	0	0	0	0.00135422712323467	0.0022526750516238	0	0	0	0.000968724052034321	0	0	Bacteria	Acidobacteria	Aminicenantia	Aminicenantales	NA	NA	NA
ASV659	0	0	0	0	0	0	0	0.00270917995206835	0.00114435180644107	0	0	0	Bacteria	Planctomycetes	Phycisphaerae	mle1-8	NA	NA	NA
ASV660	0	0	0	0	0	0	0	0.00218818380743982	0.00106261239169528	0	0.00060156406657309	0	Bacteria	Spirochaetes	Spirochaetia	Spirochaetales	Spirochaetaceae	Spirochaeta 2	NA
ASV661	0	0	0	0	0	0	0	0	0.00196174595389897	0	0.00160417084419491	0	Bacteria	Chloroflexi	Dehalococcoidia	GIF9	AB-539-J10	SCGC-AB-539-J10	NA
ASV662	0	0	0	0	0	0	0	0	0.00163478829491581	0.00138389150290617	0	0	Bacteria	Planctomycetes	NA	NA	NA	NA	NA
ASV663	0	0	0	0	0	0	0	0	0.00138957005067844	0	0.00230599558853018	0	Bacteria	Planctomycetes	Phycisphaerae	MSBL9	SG8-4	NA	NA
ASV664	0	0	0	0	0	0	0	0	0.000980872976949485	0.00103791862717963	0.00130338881090836	0	Bacteria	LCP-89	NA	NA	NA	NA	NA
ASV665	0	0	0	0	0	0	0	0	0	0.00276778300581234	0	0	Bacteria	Planctomycetes	Phycisphaerae	MSBL9	SG8-4	NA	NA
ASV666	0.00674857241737325	0	0	0	0	0	0	0	0	0	0	0	Bacteria	Acidobacteria	Thermoanaerobaculia	Thermoanaerobaculales	Thermoanaerobaculaceae	Subgroup 23	NA
ASV667	0.00138432254715349	0.00166372049495685	0	0.000945894816496406	0	0	0	0	0	0	0	0	Bacteria	Proteobacteria	Deltaproteobacteria	Desulfobacterales	Desulfobulbaceae	NA	NA
ASV668	0	0.00187168555682645	0	0.00132425274309497	0	0	0	0	0	0	0	0	Bacteria	Proteobacteria	Alphaproteobacteria	Rhodobacterales	Rhodobacteraceae	Dinoroseobacter	NA
ASV669	0	0	0.0191552062868369	0	0	0	0	0	0	0	0	0	Bacteria	Planctomycetes	Planctomycetacia	Pirellulales	Pirellulaceae	NA	NA
ASV670	0	0	0	0.00245932652289065	0	0	0	0	0	0	0	0	Bacteria	Proteobacteria	Gammaproteobacteria	NA	NA	NA	NA
ASV671	0	0	0	0	0.000967305088024763	0	0.00322981366459627	0.0016671876628113	0	0	0	0	Bacteria	NA	NA	NA	NA	NA	NA
ASV672	0	0	0	0	0.000386922035209905	0	0	0	0.000572175903220533	0.000553556601162469	0.000802085422097453	0.00133645172068159	Archaea	Euryarchaeota	Methanomicrobia	Methanosarcinales	Methanosarcinaceae	Methanococcoides	NA
ASV673	0	0	0	0	0	0.00394218134034166	0	0.00187558612066271	0	0	0	0	Bacteria	Proteobacteria	Deltaproteobacteria	Desulfobacterales	Desulfobacteraceae	SEEP-SRB1	NA
ASV674	0	0	0	0	0	0.00206495213065515	0	0	0.000490436488474743	0.000761140326598395	0.001102867455384	0	Bacteria	Planctomycetes	Phycisphaerae	Phycisphaerales	Phycisphaeraceae	Urania-1B-19 marine sediment group	NA
ASV675	0	0	0	0	0	0	0.00968944099378882	0	0	0	0	0	Archaea	Crenarchaeota	Bathyarchaeia	NA	NA	NA	NA
ASV676	0	0	0	0	0	0	0	0	0	0.00145308607805148	0	0.00200467758102239	Bacteria	Chloroflexi	NA	NA	NA	NA	NA
ASV677	0.00173040318394186	0.00145575543308724	0	0.000882835162063312	0	0	0	0	0	0	0	0	Bacteria	Planctomycetes	Planctomycetacia	Pirellulales	Pirellulaceae	Pirellula	NA
ASV678	0.00155736286554767	0	0	0.00182872997855972	0	0	0	0	0	0	0	0	Bacteria	Proteobacteria	Deltaproteobacteria	Desulfuromonadales	Sva1033	NA	NA
ASV679	0	0.000519912654674015	0	0.000819775507630218	0	0	0.000993788819875776	0	0	0.000553556601162469	0	0.000890967813787727	Bacteria	Proteobacteria	Alphaproteobacteria	Rhizobiales	Hyphomicrobiaceae	NA	NA
ASV680	0	0	0	0.00239626686845756	0	0	0	0	0	0	0	0	Bacteria	Planctomycetes	Planctomycetacia	Pirellulales	Pirellulaceae	Blastopirellula	NA
ASV681	0	0	0	0	0.00280518475527181	0	0.0022360248447205	0	0	0	0	0	Bacteria	Chloroflexi	Dehalococcoidia	NA	NA	NA	NA
ASV682	0	0	0	0	0.00145095763203714	0	0	0	0.000572175903220533	0.000691945751453086	0.00060156406657309	0	NA	NA	NA	NA	NA	NA	NA
ASV683	0	0	0	0	0.00106403559682724	0	0	0	0.000899133562203695	0.000830334901743703	0.000401042711048727	0	Bacteria	Spirochaetes	Spirochaetia	Spirochaetales	Spirochaetaceae	Spirochaeta 2	NA
ASV684	0	0	0	0	0.000870574579222287	0	0	0.00114619151818277	0	0.00124550235261555	0	0	Bacteria	Gemmatimonadetes	PAUC43f marine benthic group	NA	NA	NA	NA
ASV685	0	0	0	0	0	0	0.00472049689440994	0.00197978534958841	0	0	0	0	Bacteria	NA	NA	NA	NA	NA	NA
ASV686	0	0	0	0	0	0	0	0.00208398457851412	0	0	0.00180469219971927	0	Bacteria	Bacteroidetes	Bacteroidia	NA	NA	NA	NA
ASV687	0	0	0	0	0	0	0	0.00187558612066271	0	0.00138389150290617	0	0	Bacteria	Chloroflexi	Dehalococcoidia	GIF9	AB-539-J10	SCGC-AB-539-J10	NA
ASV688	0	0	0	0	0	0	0	0	0.000735654732712114	0.00048436202601716	0.002205734910768	0	NA	NA	NA	NA	NA	NA	NA
ASV689	0	0	0	0	0	0	0	0	0.000653915317966323	0.000622751176307777	0.00210547423300582	0	Bacteria	Chloroflexi	Anaerolineae	NA	NA	NA	NA
ASV691	0.00173040318394186	0	0.00294695481335953	0.00050447723546475	0	0.000375445841937301	0	0.00114619151818277	0	0	0	0	NA	NA	NA	NA	NA	NA	NA
ASV692	0	0.00228761568056566	0	0.000945894816496406	0	0	0	0	0	0	0	0	Bacteria	Proteobacteria	Gammaproteobacteria	NA	NA	NA	NA
ASV693	0	0.00218363314963086	0	0.0010089544709295	0	0	0	0	0	0	0	0	Bacteria	Proteobacteria	Gammaproteobacteria	NA	NA	NA	NA
ASV694	0	0.00207965061869606	0	0.00107201412536259	0	0	0	0	0	0	0	0	Bacteria	Proteobacteria	Alphaproteobacteria	NA	NA	NA	NA
ASV695	0	0	0	0.00233320721402447	0	0	0	0	0	0	0	0	Bacteria	Proteobacteria	Gammaproteobacteria	KI89A clade	NA	NA	NA
ASV696	0	0	0	0	0.00116076610562972	0	0.00149068322981366	0	0	0.000553556601162469	0.001102867455384	0	Archaea	Crenarchaeota	Bathyarchaeia	NA	NA	NA	NA
ASV697	0	0	0	0	0	0.00244039797259245	0	0.00250078149421694	0	0	0	0	Archaea	Asgardaeota	Lokiarchaeia	NA	NA	NA	NA
ASV698	0	0	0	0	0	0	0	0.000833593831405648	0	0.00131469692776086	0.00100260677762182	0	NA	NA	NA	NA	NA	NA	NA
ASV699	0	0	0	0	0	0	0	0	0.00196174595389897	0.000899529476889012	0	0	Bacteria	Proteobacteria	Deltaproteobacteria	Myxococcales	MidBa8	NA	NA
ASV700	0	0	0	0	0	0	0	0	0.000980872976949485	0	0.00250651694405454	0	Archaea	Euryarchaeota	Thermoplasmata	Marine Benthic Group D and DHVEG-1	NA	NA	NA
ASV701	0	0	0	0	0	0	0	0	0.000817394147457904	0.000899529476889012	0.00140364948867054	0	Bacteria	Proteobacteria	Deltaproteobacteria	Desulfarculales	Desulfarculaceae	Desulfatiglans	NA
ASV702	0	0.00374337111365291	0	0	0	0	0	0	0	0	0	0	Bacteria	Acidobacteria	Thermoanaerobaculia	Thermoanaerobaculales	Thermoanaerobaculaceae	Subgroup 10	NA
ASV703	0	0.00270354580430488	0.00491159135559921	0	0	0	0	0	0	0	0	0	Bacteria	Acidobacteria	Subgroup 21	NA	NA	NA	NA
ASV704	0	0.00197566808776126	0	0.00107201412536259	0	0	0	0	0	0	0	0	Bacteria	Planctomycetes	Planctomycetacia	Pirellulales	Pirellulaceae	Rubripirellula	NA
ASV705	0	0.00145575543308724	0	0.00138731239752806	0	0	0	0	0	0	0	0	Bacteria	Acidobacteria	Subgroup 26	NA	NA	NA	NA
ASV706	0	0.000935842778413227	0	0.00170261066969353	0	0	0	0	0	0	0	0	NA	NA	NA	NA	NA	NA	NA
ASV707	0	0	0.00392927308447937	0.00176567032412662	0	0	0	0	0	0	0	0	Bacteria	Proteobacteria	Deltaproteobacteria	Desulfobacterales	Desulfobacteraceae	NA	NA
ASV708	0	0	0	0.00227014755959137	0	0	0	0	0	0	0	0	Bacteria	Bacteroidetes	Bacteroidia	Flavobacteriales	Flavobacteriaceae	NA	NA
ASV709	0	0	0	0.00227014755959137	0	0	0	0	0	0	0	0	Bacteria	Actinobacteria	Acidimicrobiia	Microtrichales	Ilumatobacteraceae	Ilumatobacter	NA
ASV711	0	0	0	0.00227014755959137	0	0	0	0	0	0	0	0	Bacteria	Proteobacteria	Gammaproteobacteria	NA	NA	NA	NA
ASV712	0	0	0	0	0.00116076610562972	0.00131406044678055	0	0.001771386891737	0	0	0	0	Bacteria	Spirochaetes	Spirochaetia	Spirochaetales	Spirochaetaceae	Spirochaeta 2	NA
ASV713	0	0	0	0	0.00116076610562972	0	0	0.00250078149421694	0	0	0	0	Bacteria	Acidobacteria	Aminicenantia	Aminicenantales	NA	NA	NA
ASV714	0	0	0	0	0.000967305088024763	0	0.00173913043478261	0.000833593831405648	0.000899133562203695	0	0	0	Bacteria	Bacteroidetes	Bacteroidia	NA	NA	NA	NA
ASV715	0	0	0	0	0.000580383052814858	0.0011263375258119	0	0.000833593831405648	0	0.000345972875726543	0.001102867455384	0	NA	NA	NA	NA	NA	NA	NA
ASV716	0	0	0	0	0	0.0015017833677492	0.00173913043478261	0.00156298843388559	0.000163478829491581	6.91945751453086e-05	0.000200521355524363	0.000111370976723466	Archaea	Crenarchaeota	Bathyarchaeia	NA	NA	NA	NA
ASV717	0	0	0	0	0	0	0	0.00197978534958841	0	0	0.00170443152195709	0	NA	NA	NA	NA	NA	NA	NA
ASV718	0	0	0	0	0	0	0	0.00104199228925706	0	0	0	0.00289564539481011	Bacteria	Planctomycetes	Phycisphaerae	MSBL9	NA	NA	NA
ASV719	0	0	0	0	0	0	0	0	0	0.00249100470523111	0	0	Bacteria	Chloroflexi	Dehalococcoidia	SPG12-461-471-B8	NA	NA	NA
ASV720	0	0	0	0	0	0	0	0	0	0.00249100470523111	0	0	Bacteria	Chloroflexi	Dehalococcoidia	NA	NA	NA	NA
ASV721	0	0	0	0	0	0	0	0	0	0.00131469692776086	0	0.00189330660429892	Bacteria	Zixibacteria	NA	NA	NA	NA	NA
ASV722	0	0	0	0	0	0	0	0	0	0.00103791862717963	0.00210547423300582	0	Bacteria	Zixibacteria	NA	NA	NA	NA	NA
ASV723	0	0	0	0	0	0	0	0	0	0	0	0.00400935516204477	Bacteria	Firmicutes	Bacilli	Bacillales	Bacillaceae	Anaerobacillus	NA
ASV724	0.00328776604948953	0.000103982530934803	0.00736738703339882	0	0	0	0	0	0	0	0	0	Bacteria	Proteobacteria	Gammaproteobacteria	NA	NA	NA	NA
ASV725	0.00328776604948953	0	0	0.0010089544709295	0	0	0	0	0	0	0	0	Bacteria	Proteobacteria	Gammaproteobacteria	NA	NA	NA	NA
ASV726	0.00173040318394186	0	0	0.00157649136082734	0	0	0	0	0	0	0	0	NA	NA	NA	NA	NA	NA	NA
ASV727	0.00173040318394186	0	0.00491159135559921	0.000945894816496406	0	0	0	0	0	0	0	0	Bacteria	Proteobacteria	Gammaproteobacteria	Ectothiorhodospirales	Thioalkalispiraceae	Thiohalophilus	NA
ASV728	0	0.00145575543308724	0	0	0.002031340684852	0	0	0	0	0	0	0	Bacteria	NA	NA	NA	NA	NA	NA
ASV729	0	0.000831860247478424	0.00589390962671906	0.000945894816496406	0	0	0	0	0	0	0	0	Bacteria	Planctomycetes	Planctomycetacia	Pirellulales	Pirellulaceae	NA	NA
ASV730	0	0	0.00442043222003929	0.00163955101526044	0	0	0	0	0	0	0	0	Bacteria	Proteobacteria	Gammaproteobacteria	Cellvibrionales	Halieaceae	OM60(NOR5) clade	NA
ASV731	0	0	0	0.00220708790515828	0	0	0	0	0	0	0	0	Bacteria	Proteobacteria	Deltaproteobacteria	Desulfarculales	Desulfarculaceae	Desulfatiglans	NA
ASV732	0	0	0	0	0.00338556780808667	0	0	0	0	0	0	0	Bacteria	Acidobacteria	Subgroup 9	NA	NA	NA	NA
ASV733	0	0	0	0	0.002031340684852	0	0	0.00145878920495988	0	0	0	0	NA	NA	NA	NA	NA	NA	NA
ASV734	0	0	0	0	0.00135422712323467	0	0	0	0	0.000830334901743703	0.000902346099859635	0	Archaea	NA	NA	NA	NA	NA	NA
ASV735	0	0	0	0	0	0	0	0.00156298843388559	0	0.00138389150290617	0	0	Bacteria	Proteobacteria	Deltaproteobacteria	Desulfarculales	Desulfarculaceae	Desulfatiglans	NA
ASV736	0	0	0	0	0	0	0	0	0.00188000653915318	0	0	0.00133645172068159	Bacteria	Planctomycetes	Phycisphaerae	MSBL9	SG8-4	NA	NA
ASV737	0	0	0	0	0	0	0	0	0.00155304888017002	0.00110711320232494	0	0	Bacteria	NA	NA	NA	NA	NA	NA
ASV738	0	0	0	0	0	0	0	0	0.00147130946542423	0	0	0.00189330660429892	Archaea	Euryarchaeota	Thermoplasmata	Marine Benthic Group D and DHVEG-1	NA	NA	NA
ASV739	0	0	0	0	0	0	0	0	0	0	0.00350912372167636	0	Bacteria	Chloroflexi	Dehalococcoidia	NA	NA	NA	NA
ASV740	0.00224952413912442	0	0	0.00132425274309497	0	0	0	0	0	0	0	0	NA	NA	NA	NA	NA	NA	NA
ASV741	0.00173040318394186	0	0	0.00151343170639425	0	0	0	0	0	0	0	0	Bacteria	NA	NA	NA	NA	NA	NA
ASV742	0.00103824191036511	0.00103982530934803	0	0.00113507377979569	0	0	0	0	0	0	0	0	Bacteria	Proteobacteria	Gammaproteobacteria	NA	NA	NA	NA
ASV743	0.000692161273576743	0	0	0	0.000677113561617334	0.0022526750516238	0	0.00114619151818277	0	0	0	0	Bacteria	Proteobacteria	Deltaproteobacteria	Desulfobacterales	Desulfobacteraceae	Sva0081 sediment group	NA
ASV744	0	0.00197566808776126	0	0.000945894816496406	0	0	0	0	0	0	0	0	Bacteria	Proteobacteria	Deltaproteobacteria	NB1-j	NA	NA	NA
ASV745	0	0.00155973796402204	0	0.00119813343422878	0	0	0	0	0	0	0	0	NA	NA	NA	NA	NA	NA	NA
ASV746	0	0.000727877716543621	0	0.00145037205196116	0	0.000750891683874601	0	0	0	0	0	0	Archaea	Thaumarchaeota	Nitrososphaeria	Nitrosopumilales	Nitrosopumilaceae	Candidatus Nitrosopumilus	NA
ASV747	0	0	0.00736738703339882	0.00119813343422878	0	0	0	0	0	0	0	0	Bacteria	Bacteroidetes	Bacteroidia	Cytophagales	Cyclobacteriaceae	NA	NA
ASV748	0	0	0	0.00214402825072519	0	0	0	0	0	0	0	0	Bacteria	Acidobacteria	Subgroup 22	NA	NA	NA	NA
ASV749	0	0	0	0.00214402825072519	0	0	0	0	0	0	0	0	Bacteria	Proteobacteria	Gammaproteobacteria	BD7-8	NA	NA	NA
ASV750	0	0	0	0.00126119308866187	0.00135422712323467	0	0	0	0	0	0	0	Bacteria	Proteobacteria	Gammaproteobacteria	NA	NA	NA	NA
ASV751	0	0	0	0	0.00174114915844457	0	0	0.0016671876628113	0	0	0	0	Bacteria	NA	NA	NA	NA	NA	NA
ASV752	0	0	0	0	0.000967305088024763	0	0	0	0.000653915317966323	0.00110711320232494	0	0	Bacteria	NA	NA	NA	NA	NA	NA
ASV753	0	0	0	0	0	0	0.00571428571428571	0.00114619151818277	0	0	0	0	Bacteria	Proteobacteria	Deltaproteobacteria	Desulfobacterales	Desulfobacteraceae	NA	NA
ASV754	0	0	0	0	0	0	0	0	0.00277914010135687	0	0	0	NA	NA	NA	NA	NA	NA	NA
ASV755	0	0	0	0	0	0	0	0	0.00122609122118686	0.000138389150290617	0.000401042711048727	0.00144782269740506	Bacteria	Chloroflexi	Dehalococcoidia	GIF9	AB-539-J10	SCGC-AB-539-J10	NA
ASV756	0	0	0	0	0	0	0	0	0.00114435180644107	0.000830334901743703	0	0.000890967813787727	NA	NA	NA	NA	NA	NA	NA
ASV757	0	0	0	0	0	0	0	0	0.00106261239169528	0.000691945751453086	0	0.00122508074395812	Bacteria	Zixibacteria	NA	NA	NA	NA	NA
ASV758	0	0	0	0	0	0	0	0	0.000817394147457904	0.000622751176307777	0	0.00167056465085199	Archaea	Euryarchaeota	Thermoplasmata	Marine Benthic Group D and DHVEG-1	NA	NA	NA
ASV759	0	0	0	0	0	0	0	0	0.000817394147457904	0.000415167450871852	0.00100260677762182	0.000890967813787727	Bacteria	Acidobacteria	Aminicenantia	Aminicenantales	NA	NA	NA
ASV760	0	0	0	0	0	0	0	0	0.000572175903220533	0.000415167450871852	0.00210547423300582	0	Bacteria	Proteobacteria	Deltaproteobacteria	Desulfarculales	Desulfarculaceae	Desulfatiglans	NA
ASV761	0	0	0	0	0	0	0	0	0	0.00235261555494049	0	0	Bacteria	Chloroflexi	Dehalococcoidia	NA	NA	NA	NA
ASV762	0.00467208859664302	0.000623895185608818	0	0	0	0	0	0	0	0	0	0	Bacteria	Planctomycetes	Phycisphaerae	NA	NA	NA	NA
ASV763	0.0024225644575186	0	0	0.00119813343422878	0	0	0	0	0	0	0	0	NA	NA	NA	NA	NA	NA	NA
ASV764	0.00190344350233604	0	0	0.00138731239752806	0	0	0	0	0	0	0	0	Bacteria	Proteobacteria	Gammaproteobacteria	Oceanospirillales	Pseudohongiellaceae	Pseudohongiella	NA
ASV765	0.00173040318394186	0.00135177290215244	0	0.000630596544330937	0	0	0	0	0	0	0	0	NA	NA	NA	NA	NA	NA	NA
ASV766	0.00155736286554767	0	0	0.00151343170639425	0	0	0	0	0	0	0	0	NA	NA	NA	NA	NA	NA	NA
ASV767	0.0012112822287593	0	0	0.00163955101526044	0	0	0	0	0	0	0	0	NA	NA	NA	NA	NA	NA	NA
ASV768	0	0.0034314235208485	0	0	0	0	0	0	0	0	0	0	Bacteria	Proteobacteria	Deltaproteobacteria	Desulfobacterales	Desulfobacteraceae	Sva0081 sediment group	NA
ASV769	0	0.00218363314963086	0	0.000756715853197125	0	0	0	0	0	0	0	0	Bacteria	Acidobacteria	Subgroup 21	NA	NA	NA	NA
ASV770	0	0.000831860247478424	0.00147347740667976	0.00138731239752806	0	0	0	0	0	0	0	0	Bacteria	Proteobacteria	Gammaproteobacteria	Tenderiales	Tenderiaceae	Candidatus Tenderia	NA
ASV771	0	0	0	0.00208096859629209	0	0	0	0	0	0	0	0	Bacteria	Proteobacteria	Gammaproteobacteria	NA	NA	NA	NA
ASV773	0	0	0	0	0.00319210679048172	0	0	0	0	0	0	0	Bacteria	Planctomycetes	OM190	NA	NA	NA	NA
ASV774	0	0	0	0	0.00251499322886438	0	0	0	0	0	0.000701824744335272	0	Bacteria	Gemmatimonadetes	BD2-11 terrestrial group	NA	NA	NA	NA
ASV775	0	0	0	0	0.00174114915844457	0.00131406044678055	0	0.000833593831405648	0	0	0	0	NA	NA	NA	NA	NA	NA	NA
ASV776	0	0	0	0	0.000677113561617334	0	0	0.00114619151818277	0.000817394147457904	0	0	0.000556854883617329	Bacteria	Chloroflexi	Dehalococcoidia	MSBL5	NA	NA	NA
ASV777	0	0	0	0	0	0	0	0.0034385745545483	0	0	0	0	Bacteria	Chloroflexi	Dehalococcoidia	Napoli-4B-65	NA	NA	NA
ASV778	0	0	0	0	0	0	0	0	0.00212522478339055	0	0.000701824744335272	0	Bacteria	Bacteroidetes	Bacteroidia	Bacteroidales	Bacteroidetes BD2-2	NA	NA
ASV779	0.00294168541270116	0.00155973796402204	0	0	0	0	0	0	0	0	0	0	Bacteria	NA	NA	NA	NA	NA	NA
ASV780	0.0012112822287593	0	0	0.00157649136082734	0	0	0	0	0	0	0	0	Bacteria	Proteobacteria	Gammaproteobacteria	NA	NA	NA	NA
ASV781	0	0.00332744098991369	0	0	0	0	0	0	0	0	0	0	Bacteria	Planctomycetes	Planctomycetacia	Pirellulales	Pirellulaceae	NA	NA
ASV782	0	0.00187168555682645	0	0.000882835162063312	0	0	0	0	0	0	0	0	Bacteria	Proteobacteria	Gammaproteobacteria	NA	NA	NA	NA
ASV783	0	0.00176770302589165	0	0.000945894816496406	0	0	0	0	0	0	0	0	Bacteria	Proteobacteria	Alphaproteobacteria	Rhizobiales	Hyphomicrobiaceae	Filomicrobium	NA
ASV784	0	0	0	0	0.00309537628167924	0	0	0	0	0	0	0	NA	NA	NA	NA	NA	NA	NA
ASV785	0	0	0	0	0.000870574579222287	0	0	0	0.000653915317966323	0.000553556601162469	0	0.000779596837064261	NA	NA	NA	NA	NA	NA	NA
ASV786	0	0	0	0	0.00077384407041981	0	0.00149068322981366	0.00135458997603418	0	6.91945751453086e-05	0.000200521355524363	0.000222741953446932	Archaea	Euryarchaeota	Thermoplasmata	Marine Benthic Group D and DHVEG-1	NA	NA	NA
ASV787	0	0	0	0	0.000677113561617334	0	0.000993788819875776	0	0.000572175903220533	0.000622751176307777	0.000501303388810908	0	Archaea	Euryarchaeota	Thermoplasmata	SG8-5	NA	NA	NA
ASV788	0	0	0	0	0	0.0030035667354984	0	0.0016671876628113	0	0	0	0	Bacteria	NA	NA	NA	NA	NA	NA
ASV789	0	0	0	0	0	0	0.00571428571428571	0	0	0	0.000902346099859635	0	Bacteria	Proteobacteria	Gammaproteobacteria	NA	NA	NA	NA
ASV790	0	0	0	0	0	0	0.00372670807453416	0.001771386891737	0	0	0	0	NA	NA	NA	NA	NA	NA	NA
ASV791	0	0	0	0	0	0	0	0.00333437532562259	0	0	0	0	Bacteria	Planctomycetes	Phycisphaerae	CCM11a	NA	NA	NA
ASV792	0	0	0	0	0	0	0	0.00208398457851412	0.000980872976949485	0	0	0	Bacteria	Gemmatimonadetes	MD2902-B12	NA	NA	NA	NA
ASV793	0	0	0	0	0	0	0	0.00125039074710847	0	0	0.00200521355524363	0	Bacteria	Planctomycetes	Planctomycetacia	Pirellulales	Pirellulaceae	NA	NA
ASV794	0	0	0	0	0	0	0	0	0.00261566127186529	0	0	0	Archaea	Crenarchaeota	Bathyarchaeia	NA	NA	NA	NA
ASV795	0	0	0	0	0	0	0	0	0.00261566127186529	0	0	0	Archaea	Euryarchaeota	Thermoplasmata	Marine Benthic Group D and DHVEG-1	NA	NA	NA
ASV796	0	0	0	0	0	0	0	0	0	0.00221422640464988	0	0	Bacteria	Proteobacteria	Deltaproteobacteria	Desulfarculales	Desulfarculaceae	Desulfatiglans	NA
ASV797	0	0	0	0	0	0	0	0	0	0.00131469692776086	0	0.00144782269740506	NA	NA	NA	NA	NA	NA	NA
ASV798	0	0	0	0	0	0	0	0	0	0	0.00320834168838981	0	Bacteria	Latescibacteria	Latescibacteria	Latescibacterales	Latescibacteraceae	Candidatus Latescibacter	NA
ASV799	0	0	0	0	0	0	0	0	0	0	0	0.00356387125515091	Bacteria	Planctomycetes	Planctomycetacia	Pirellulales	Pirellulaceae	NA	NA
ASV800	0.00536424987021976	0	0	0	0	0	0	0	0	0	0	0	Bacteria	Bacteroidetes	Bacteroidia	Bacteroidales	Bacteroidetes BD2-2	NA	NA
ASV801	0.00276864509430697	0.00155973796402204	0	0	0	0	0	0	0	0	0	0	Bacteria	Proteobacteria	Gammaproteobacteria	NA	NA	NA	NA
ASV802	0.00138432254715349	0.00135177290215244	0	0.000630596544330937	0	0	0	0	0	0	0	0	Bacteria	Chloroflexi	Anaerolineae	NA	NA	NA	NA
ASV803	0	0.00322345845897889	0	0	0	0	0	0	0	0	0	0	Bacteria	Proteobacteria	Gammaproteobacteria	B2M28	NA	NA	NA
ASV804	0	0.00322345845897889	0	0	0	0	0	0	0	0	0	0	Bacteria	Proteobacteria	Gammaproteobacteria	NA	NA	NA	NA
ASV805	0	0.00249558074243527	0	0	0	0	0	0	0.000572175903220533	0	0	0	Bacteria	Proteobacteria	Alphaproteobacteria	SAR11 clade	Clade I	Clade Ia	NA
ASV806	0	0.00166372049495685	0	0.000945894816496406	0	0	0	0	0	0	0	0	Bacteria	NA	NA	NA	NA	NA	NA
ASV807	0	0.00166372049495685	0	0.000945894816496406	0	0	0	0	0	0	0	0	Bacteria	Proteobacteria	Gammaproteobacteria	NA	NA	NA	NA
ASV808	0	0.00135177290215244	0	0.00113507377979569	0	0	0	0	0	0	0	0	Bacteria	Planctomycetes	Planctomycetacia	Pirellulales	Pirellulaceae	Blastopirellula	NA
ASV809	0	0	0.00589390962671906	0.00119813343422878	0	0	0	0	0	0	0	0	Bacteria	Bacteroidetes	Bacteroidia	Bacteroidales	NA	NA	NA
ASV810	0	0	0.00343811394891945	0.00107201412536259	0.000677113561617334	0	0	0	0	0	0	0	Bacteria	Cyanobacteria	Oxyphotobacteria	Phormidesmiales	Phormidesmiaceae	Phormidesmis ANT.LACV5.1	NA
ASV811	0	0	0.00343811394891945	0.00151343170639425	0	0	0	0	0	0	0	0	Bacteria	Bacteroidetes	Bacteroidia	Flavobacteriales	Flavobacteriaceae	Aquibacter	NA
ASV812	0	0	0	0.0019548492874259	0	0	0	0	0	0	0	0	Bacteria	Proteobacteria	Gammaproteobacteria	B2M28	NA	NA	NA
ASV813	0	0	0	0.0019548492874259	0	0	0	0	0	0	0	0	Bacteria	Proteobacteria	Gammaproteobacteria	Cellvibrionales	Halieaceae	OM60(NOR5) clade	NA
ASV815	0	0	0	0.00107201412536259	0	0.0026281208935611	0	0	0	0	0	0	Bacteria	Proteobacteria	Deltaproteobacteria	Desulfobacterales	Desulfobulbaceae	NA	NA
ASV816	0	0	0	0	0.00212807119365448	0	0	0.000937793060331354	0	0	0	0	NA	NA	NA	NA	NA	NA	NA
ASV817	0	0	0	0	0.00135422712323467	0	0	0.001771386891737	0	0	0	0	NA	NA	NA	NA	NA	NA	NA
ASV818	0	0	0	0	0.00106403559682724	0.000750891683874601	0	0.000729394602479942	0	0.000276778300581234	0.000501303388810908	0	Bacteria	Proteobacteria	Deltaproteobacteria	Desulfarculales	Desulfarculaceae	Desulfatiglans	NA
ASV819	0	0	0	0	0	0	0	0.00197978534958841	0	0.000830334901743703	0	0	NA	NA	NA	NA	NA	NA	NA
ASV820	0	0	0	0	0	0	0	0.0016671876628113	0	0.00103791862717963	0	0	Bacteria	Proteobacteria	Deltaproteobacteria	NA	NA	NA	NA
ASV821	0	0	0	0	0	0	0	0.000729394602479942	0.000980872976949485	0.000830334901743703	0	0	Bacteria	Acidobacteria	Aminicenantia	Aminicenantales	NA	NA	NA
ASV822	0	0	0	0	0	0	0	0	0.00138957005067844	0	0.00140364948867054	0	NA	NA	NA	NA	NA	NA	NA
ASV823	0	0	0	0	0	0	0	0	0.00106261239169528	0	0.00180469219971927	0	NA	NA	NA	NA	NA	NA	NA
ASV824	0	0	0	0	0	0	0	0	0	0.00214503182950457	0	0	Bacteria	Chloroflexi	Dehalococcoidia	GIF9	AB-539-J10	SCGC-AB-539-J10	NA
ASV825	0	0	0	0	0	0	0	0	0	0	0	0.00345250027842744	Bacteria	Firmicutes	Bacilli	Bacillales	Bacillaceae	Anaerobacillus	NA
ASV826	0.00519120955182558	0	0	0	0	0	0	0	0	0	0	0	Bacteria	Chloroflexi	NA	NA	NA	NA	NA
ASV827	0.00103824191036511	0	0.00245579567779961	0.00119813343422878	0	0	0	0	0	0	0	0	NA	NA	NA	NA	NA	NA	NA
ASV828	0	0.00239159821150047	0	0.000441417581031656	0	0	0	0	0	0	0	0	Bacteria	Acidobacteria	Thermoanaerobaculia	Thermoanaerobaculales	Thermoanaerobaculaceae	Subgroup 10	NA
ASV829	0	0.00166372049495685	0	0.000882835162063312	0	0	0	0	0	0	0	0	NA	NA	NA	NA	NA	NA	NA
ASV830	0	0	0	0.00189178963299281	0	0	0	0	0	0	0	0	Bacteria	Verrucomicrobia	Verrucomicrobiae	NA	NA	NA	NA
ASV831	0	0	0	0.00189178963299281	0	0	0	0	0	0	0	0	Bacteria	Proteobacteria	Deltaproteobacteria	Desulfobacterales	Desulfobulbaceae	NA	NA
ASV832	0	0	0	0.00189178963299281	0	0	0	0	0	0	0	0	Bacteria	Proteobacteria	Alphaproteobacteria	Rhodobacterales	Rhodobacteraceae	NA	NA
ASV833	0	0	0	0	0.00154768814083962	0	0	0.00145878920495988	0	0	0	0	Bacteria	Chloroflexi	Dehalococcoidia	GIF9	AB-539-J10	SCGC-AB-539-J10	NA
ASV834	0	0	0	0	0.000870574579222287	0.000938614604843251	0	0.000625195373554236	0	0.000691945751453086	0	0	Bacteria	Elusimicrobia	Elusimicrobia	MVP-88	NA	NA	NA
ASV835	0	0	0	0	0	0.0026281208935611	0.00397515527950311	0	0	0	0	0	NA	NA	NA	NA	NA	NA	NA
ASV836	0	0	0	0	0	0	0	0.00312597686777118	0	0	0	0	Bacteria	Acidobacteria	Subgroup 9	NA	NA	NA	NA
ASV837	0	0	0	0	0	0	0	0.0016671876628113	0	0.000968724052034321	0	0	Bacteria	NA	NA	NA	NA	NA	NA
ASV838	0	0	0	0	0	0	0	0	0.00245218244237371	0	0	0	Bacteria	NA	NA	NA	NA	NA	NA
ASV839	0	0	0	0	0	0	0	0	0.00155304888017002	0.000761140326598395	0	0	Bacteria	Planctomycetes	Phycisphaerae	MSBL9	SG8-4	NA	NA
ASV840	0	0	0	0	0	0	0	0	0.00138957005067844	0.000899529476889012	0	0	Bacteria	LCP-89	NA	NA	NA	NA	NA
ASV841	0	0	0	0	0	0	0	0	0.00106261239169528	0.00117630777747025	0	0	Bacteria	Chloroflexi	Dehalococcoidia	GIF3	NA	NA	NA
ASV842	0	0	0	0	0	0	0	0	0.000980872976949485	0.000761140326598395	0	0.000779596837064261	Bacteria	NA	NA	NA	NA	NA	NA
ASV843	0	0	0	0	0	0	0	0	0.000572175903220533	0.000968724052034321	0	0.00100233879051119	NA	NA	NA	NA	NA	NA	NA
ASV844	0.00259560477591279	0	0	0.000882835162063312	0	0	0	0	0	0	0	0	Bacteria	Spirochaetes	Spirochaetia	Spirochaetales	Spirochaetaceae	Sediminispirochaeta	NA
ASV845	0	0.00301549339710929	0	0	0	0	0	0	0	0	0	0	NA	NA	NA	NA	NA	NA	NA
ASV846	0	0.00301549339710929	0	0	0	0	0	0	0	0	0	0	Bacteria	Planctomycetes	Planctomycetacia	Pirellulales	Pirellulaceae	NA	NA
ASV847	0	0.00301549339710929	0	0	0	0	0	0	0	0	0	0	Bacteria	Acidobacteria	Thermoanaerobaculia	Thermoanaerobaculales	Thermoanaerobaculaceae	Subgroup 10	NA
ASV848	0	0.00301549339710929	0	0	0	0	0	0	0	0	0	0	Bacteria	Planctomycetes	Planctomycetacia	Pirellulales	Pirellulaceae	NA	NA
ASV849	0	0.00155973796402204	0	0.000882835162063312	0	0	0	0	0	0	0	0	Bacteria	Bacteroidetes	Bacteroidia	Bacteroidales	Bacteroidetes BD2-2	NA	NA
ASV850	0	0.000831860247478424	0	0.00132425274309497	0	0	0	0	0	0	0	0	Bacteria	Gemmatimonadetes	BD2-11 terrestrial group	NA	NA	NA	NA
ASV851	0	0	0.0142436149312377	0	0	0	0	0	0	0	0	0	Bacteria	Acidobacteria	Thermoanaerobaculia	Thermoanaerobaculales	Thermoanaerobaculaceae	Subgroup 23	NA
ASV852	0	0	0	0.00182872997855972	0	0	0	0	0	0	0	0	Bacteria	Acidobacteria	Thermoanaerobaculia	Thermoanaerobaculales	Thermoanaerobaculaceae	Subgroup 23	NA
ASV853	0	0	0	0	0.00280518475527181	0	0	0	0	0	0	0	Bacteria	Planctomycetes	Phycisphaerae	CCM11a	NA	NA	NA
ASV854	0	0	0	0	0.000870574579222287	0	0	0	0	0.00138389150290617	0	0	NA	NA	NA	NA	NA	NA	NA
ASV855	0	0	0	0	0.000870574579222287	0	0	0.00125039074710847	0	0	0	0.000890967813787727	Bacteria	NA	NA	NA	NA	NA	NA
ASV856	0	0	0	0	0	0	0.00720496894409938	0	0	0	0	0	NA	NA	NA	NA	NA	NA	NA
ASV857	0	0	0	0	0	0	0.00322981366459627	0.0016671876628113	0	0	0	0	NA	NA	NA	NA	NA	NA	NA
ASV858	0	0	0	0	0	0	0.000993788819875776	0.000833593831405648	0	0.000345972875726543	0.000802085422097453	0.000445483906893863	Bacteria	Actinobacteria	RBG-16-55-12	NA	NA	NA	NA
ASV859	0	0	0	0	0	0	0	0.00302177763884547	0	0	0	0	Archaea	Crenarchaeota	Bathyarchaeia	NA	NA	NA	NA
ASV860	0	0	0	0	0	0	0	0	0.00147130946542423	0.000761140326598395	0	0	Bacteria	Bacteroidetes	Bacteroidia	Bacteroidales	NA	NA	NA
ASV861	0	0	0	0	0	0	0	0	0.00130783063593265	0.000899529476889012	0	0	Bacteria	Proteobacteria	Deltaproteobacteria	Desulfarculales	Desulfarculaceae	Desulfatiglans	NA
ASV862	0	0	0	0	0	0	0	0	0	0.00200664267921395	0	0	Bacteria	Bacteroidetes	Bacteroidia	Bacteroidales	Bacteroidetes BD2-2	NA	NA
ASV863	0	0	0	0	0	0	0	0	0	0.000830334901743703	0.00060156406657309	0.00122508074395812	Bacteria	Planctomycetes	Planctomycetacia	Pirellulales	Pirellulaceae	NA	NA
ASV864	0	0	0	0	0	0	0	0	0	0	0.00170443152195709	0.00133645172068159	Bacteria	Acidobacteria	Aminicenantia	Aminicenantales	NA	NA	NA
ASV865	0.0048451289150372	0	0	0	0	0	0	0	0	0	0	0	Bacteria	Kiritimatiellaeota	Kiritimatiellae	Kiritimatiellales	Kiritimatiellaceae	R76-B128	NA
ASV866	0.0012112822287593	0	0	0	0.000967305088024763	0	0	0.00114619151818277	0	0	0	0	Bacteria	Proteobacteria	Gammaproteobacteria	Ectothiorhodospirales	Thioalkalispiraceae	Thiohalophilus	NA
ASV867	0	0.00291151086617448	0	0	0	0	0	0	0	0	0	0	Bacteria	Proteobacteria	Alphaproteobacteria	Rhodobacterales	Rhodobacteraceae	NA	NA
ASV868	0	0.00291151086617448	0	0	0	0	0	0	0	0	0	0	Bacteria	Planctomycetes	Planctomycetacia	Pirellulales	Pirellulaceae	Blastopirellula	NA
ASV869	0	0.00197566808776126	0.00442043222003929	0	0	0	0	0	0	0	0	0	Bacteria	Proteobacteria	Gammaproteobacteria	B2M28	NA	NA	NA
ASV870	0	0.00103982530934803	0	0.00113507377979569	0	0	0	0	0	0	0	0	Bacteria	Planctomycetes	OM190	NA	NA	NA	NA
ASV871	0	0	0	0.00176567032412662	0	0	0	0	0	0	0	0	Bacteria	Proteobacteria	Gammaproteobacteria	B2M28	NA	NA	NA
ASV872	0	0	0	0.00176567032412662	0	0	0	0	0	0	0	0	Bacteria	Proteobacteria	Alphaproteobacteria	Rhodobacterales	Rhodobacteraceae	NA	NA
ASV873	0	0	0	0.00176567032412662	0	0	0	0	0	0	0	0	Bacteria	Planctomycetes	Phycisphaerae	Phycisphaerales	Phycisphaeraceae	Urania-1B-19 marine sediment group	NA
ASV874	0	0	0	0	0.00270845424646934	0	0	0	0	0	0	0	NA	NA	NA	NA	NA	NA	NA
ASV875	0	0	0	0	0.00270845424646934	0	0	0	0	0	0	0	Bacteria	Proteobacteria	Gammaproteobacteria	Steroidobacterales	Woeseiaceae	NA	NA
ASV876	0	0	0	0	0.00135422712323467	0.000375445841937301	0.00173913043478261	0	0	0	0	0.000556854883617329	NA	NA	NA	NA	NA	NA	NA
ASV877	0	0	0	0	0.00116076610562972	0	0	0.0016671876628113	0	0	0	0	Bacteria	Epsilonbacteraeota	Campylobacteria	Campylobacterales	Sulfurovaceae	Sulfurovum	NA
ASV878	0	0	0	0	0	0.00525624178712221	0	0	0	0	0	0	NA	NA	NA	NA	NA	NA	NA
ASV879	0	0	0	0	0	0.00525624178712221	0	0	0	0	0	0	Bacteria	Acidobacteria	Subgroup 9	NA	NA	NA	NA
ASV880	0	0	0	0	0	0.00244039797259245	0	0	0	0.00103791862717963	0	0	Bacteria	Proteobacteria	Alphaproteobacteria	Rhodobacterales	Rhodobacteraceae	Marivivens	NA
ASV881	0	0	0	0	0	0	0	0.000833593831405648	0	0.00138389150290617	0	0	NA	NA	NA	NA	NA	NA	NA
ASV882	0	0	0	0	0	0	0	0	0.00228870361288213	0	0	0	Bacteria	Zixibacteria	NA	NA	NA	NA	NA
ASV883	0	0	0	0	0	0	0	0	0.000980872976949485	0.00110711320232494	0	0	Bacteria	Spirochaetes	Spirochaetia	Spirochaetales	Spirochaetaceae	Spirochaeta 2	NA
ASV884	0	0	0	0	0	0	0	0	0.000817394147457904	0	0.00180469219971927	0	Archaea	NA	NA	NA	NA	NA	NA
ASV885	0	0	0	0	0	0	0	0	0.000735654732712114	0.000761140326598395	0.000802085422097453	0	Bacteria	Planctomycetes	Phycisphaerae	MSBL9	SG8-4	NA	NA
ASV886	0	0	0	0	0	0	0	0	0	0.00193744810406864	0	0	Bacteria	Planctomycetes	Phycisphaerae	MSBL9	NA	NA	NA
ASV887	0	0	0	0	0	0	0	0	0	0.00193744810406864	0	0	Bacteria	Chloroflexi	Anaerolineae	Thermoflexales	Thermoflexaceae	Thermoflexus	NA
ASV888	0	0	0	0	0	0	0	0	0	0.00193744810406864	0	0	Archaea	Asgardaeota	Odinarchaeia	NA	NA	NA	NA
ASV889	0	0	0	0	0	0	0	0	0	0	0	0.00311838734825704	Bacteria	Proteobacteria	Gammaproteobacteria	Alteromonadales	Pseudoalteromonadaceae	NA	NA
ASV890	0.00276864509430697	0	0	0.000693656198764031	0	0	0	0	0	0	0	0	Bacteria	Proteobacteria	Deltaproteobacteria	Desulfuromonadales	Sva1033	NA	NA
ASV891	0.0024225644575186	0	0	0.000819775507630218	0	0	0	0	0	0	0	0	Bacteria	Verrucomicrobia	Verrucomicrobiae	NA	NA	NA	NA
ASV892	0.0024225644575186	0	0.00491159135559921	0.000189178963299281	0	0	0	0	0	0	0	0	Bacteria	Proteobacteria	Gammaproteobacteria	NA	NA	NA	NA
ASV893	0.00155736286554767	0.000831860247478424	0	0.000630596544330937	0	0	0	0	0	0	0	0	Bacteria	Bacteroidetes	Bacteroidia	Bacteroidetes VC2.1 Bac22	NA	NA	NA
ASV895	0	0.00166372049495685	0	0.000693656198764031	0	0	0	0	0	0	0	0	NA	NA	NA	NA	NA	NA	NA
ASV896	0	0.00145575543308724	0	0.000819775507630218	0	0	0	0	0	0	0	0	NA	NA	NA	NA	NA	NA	NA
ASV897	0	0	0.00442043222003929	0.00113507377979569	0	0	0	0	0	0	0	0	Bacteria	Proteobacteria	Alphaproteobacteria	NA	NA	NA	NA
ASV898	0	0	0	0.00170261066969353	0	0	0	0	0	0	0	0	Bacteria	Proteobacteria	Gammaproteobacteria	Steroidobacterales	Woeseiaceae	Woeseia	NA
ASV899	0	0	0	0	0.00261172373766686	0	0	0	0	0	0	0	Bacteria	NA	NA	NA	NA	NA	NA
ASV900	0	0	0	0	0.00183787966724705	0	0	0	0	0.000553556601162469	0	0	Bacteria	NA	NA	NA	NA	NA	NA
ASV901	0	0	0	0	0	0.0026281208935611	0	0.00135458997603418	0	0	0	0	NA	NA	NA	NA	NA	NA	NA
ASV902	0	0	0	0	0	0	0	0.00281337918099406	0	0	0	0	NA	NA	NA	NA	NA	NA	NA
ASV903	0	0	0	0	0	0	0	0	0.00220696419813634	0	0	0	Bacteria	Chloroflexi	Dehalococcoidia	GIF3	NA	NA	NA
ASV904	0	0	0	0	0	0	0	0	0.000980872976949485	0	0.00150391016643273	0	Bacteria	Chloroflexi	Anaerolineae	Thermoflexales	Thermoflexaceae	Thermoflexus	NA
ASV905	0	0	0	0	0	0	0	0	0.000653915317966323	0	0.001102867455384	0.000890967813787727	NA	NA	NA	NA	NA	NA	NA
ASV906	0	0	0	0	0	0	0	0	0	0.00186825352892333	0	0	Bacteria	Chloroflexi	Dehalococcoidia	NA	NA	NA	NA
ASV907	0	0	0	0	0	0	0	0	0	0	0.00270703829957891	0	Archaea	Asgardaeota	Lokiarchaeia	NA	NA	NA	NA
ASV908	0	0	0	0	0	0	0	0	0	0	0	0.00300701637153358	Bacteria	Epsilonbacteraeota	Campylobacteria	Campylobacterales	Thiovulaceae	Sulfurimonas	NA
ASV909	0.00103824191036511	0	0	0.000756715853197125	0.00077384407041981	0	0	0	0	0	0	0	Bacteria	Proteobacteria	Gammaproteobacteria	NA	NA	NA	NA
ASV910	0.00103824191036511	0.000519912654674015	0.00196463654223969	0.000693656198764031	0	0	0	0	0	0	0	0	Bacteria	NA	NA	NA	NA	NA	NA
ASV911	0	0.00135177290215244	0	0.000819775507630218	0	0	0	0	0	0	0	0	Bacteria	Actinobacteria	Acidimicrobiia	Microtrichales	Microtrichaceae	Sva0996 marine group	NA
ASV912	0	0.00124779037121764	0	0.000882835162063312	0	0	0	0	0	0	0	0	Bacteria	Proteobacteria	Alphaproteobacteria	Rhodobacterales	Rhodobacteraceae	NA	NA
ASV913	0	0.00124779037121764	0	0.000882835162063312	0	0	0	0	0	0	0	0	Bacteria	Acidobacteria	Thermoanaerobaculia	Thermoanaerobaculales	Thermoanaerobaculaceae	Subgroup 10	NA
ASV914	0	0.000727877716543621	0	0.00119813343422878	0	0	0	0	0	0	0	0	Bacteria	Verrucomicrobia	Verrucomicrobiae	Verrucomicrobiales	DEV007	NA	NA
ASV915	0	0	0	0.00163955101526044	0	0	0	0	0	0	0	0	NA	NA	NA	NA	NA	NA	NA
ASV916	0	0	0	0.00163955101526044	0	0	0	0	0	0	0	0	Bacteria	Actinobacteria	Acidimicrobiia	Microtrichales	Ilumatobacteraceae	Ilumatobacter	NA
ASV917	0	0	0	0.00163955101526044	0	0	0	0	0	0	0	0	Bacteria	Bacteroidetes	Bacteroidia	Bacteroidetes VC2.1 Bac22	NA	NA	NA
ASV919	0	0	0	0	0.00251499322886438	0	0	0	0	0	0	0	Bacteria	Planctomycetes	Phycisphaerae	MSBL9	SG8-4	NA	NA
ASV920	0	0	0	0	0.00251499322886438	0	0	0	0	0	0	0	NA	NA	NA	NA	NA	NA	NA
ASV921	0	0	0	0	0.00251499322886438	0	0	0	0	0	0	0	NA	NA	NA	NA	NA	NA	NA
ASV922	0	0	0	0	0.00135422712323467	0	0	0	0.000245218244237371	0.000622751176307777	0	0	Bacteria	Proteobacteria	Deltaproteobacteria	Desulfarculales	Desulfarculaceae	Desulfatiglans	NA
ASV923	0	0	0	0	0.00125749661443219	0	0	0	0	0	0	0.00144782269740506	NA	NA	NA	NA	NA	NA	NA
ASV924	0	0	0	0	0.000386922035209905	0	0	0	0.000817394147457904	0.000830334901743703	0	0	NA	NA	NA	NA	NA	NA	NA
ASV925	0	0	0	0	0	0.000750891683874601	0	0.00229238303636553	0	0	0	0	NA	NA	NA	NA	NA	NA	NA
ASV926	0	0	0	0	0	0	0	0	0.00130783063593265	0.000691945751453086	0	0	Bacteria	Planctomycetes	Phycisphaerae	MSBL9	SG8-4	NA	NA
ASV927	0	0	0	0	0	0	0	0	0.000980872976949485	0.000138389150290617	0.000100260677762182	0.00122508074395812	Bacteria	Chloroflexi	Dehalococcoidia	S085	NA	NA	NA
ASV928	0	0	0	0	0	0	0	0	0.000490436488474743	0.000761140326598395	0.000902346099859635	0	Bacteria	Planctomycetes	Phycisphaerae	MSBL9	SM23-30	NA	NA
ASV929	0	0	0	0	0	0	0	0	0	0.00179905895377802	0	0	Bacteria	Proteobacteria	Deltaproteobacteria	Sva0485	NA	NA	NA
ASV930	0	0	0	0	0	0	0	0	0	0.000761140326598395	0.000902346099859635	0.000668225860340795	NA	NA	NA	NA	NA	NA	NA
ASV931	0.00138432254715349	0	0	0.00107201412536259	0	0	0	0	0	0	0	0	NA	NA	NA	NA	NA	NA	NA
ASV932	0.00138432254715349	0.000935842778413227	0	0.00050447723546475	0	0	0	0	0	0	0	0	NA	NA	NA	NA	NA	NA	NA
ASV933	0	0.00259956327337007	0	0	0	0	0	0	0	0	0	0	Bacteria	Chloroflexi	Anaerolineae	NA	NA	NA	NA
ASV934	0	0.00259956327337007	0	0	0	0	0	0	0	0	0	0	NA	NA	NA	NA	NA	NA	NA
ASV935	0	0.00259956327337007	0	0	0	0	0	0	0	0	0	0	Bacteria	Proteobacteria	Deltaproteobacteria	Desulfobacterales	Desulfobacteraceae	Desulfosarcina	NA
ASV936	0	0.00166372049495685	0	0.000567536889897843	0	0	0	0	0	0	0	0	Bacteria	Proteobacteria	Alphaproteobacteria	NA	NA	NA	NA
ASV937	0	0.00145575543308724	0	0.000693656198764031	0	0	0	0	0	0	0	0	Bacteria	Acidobacteria	Aminicenantia	Aminicenantales	NA	NA	NA
ASV938	0	0.00145575543308724	0	0.000693656198764031	0	0	0	0	0	0	0	0	Bacteria	Acidobacteria	Subgroup 26	NA	NA	NA	NA
ASV939	0	0.00124779037121764	0	0.000819775507630218	0	0	0	0	0	0	0	0	Bacteria	Gemmatimonadetes	PAUC43f marine benthic group	NA	NA	NA	NA
ASV940	0	0.000623895185608818	0.00196463654223969	0.000945894816496406	0	0	0	0	0	0	0	0	Bacteria	Actinobacteria	Acidimicrobiia	Microtrichales	Microtrichaceae	Sva0996 marine group	NA
ASV941	0	0	0	0.00157649136082734	0	0	0	0	0	0	0	0	Bacteria	Proteobacteria	Gammaproteobacteria	Cellvibrionales	Halieaceae	NA	NA
ASV942	0	0	0	0.00157649136082734	0	0	0	0	0	0	0	0	Bacteria	Planctomycetes	Planctomycetacia	Pirellulales	Pirellulaceae	NA	NA
ASV943	0	0	0	0.00157649136082734	0	0	0	0	0	0	0	0	Bacteria	Bacteroidetes	Bacteroidia	Bacteroidales	Prolixibacteraceae	Draconibacterium	NA
ASV944	0	0	0	0.00157649136082734	0	0	0	0	0	0	0	0	Bacteria	Proteobacteria	Gammaproteobacteria	NA	NA	NA	NA
ASV945	0	0	0	0.00157649136082734	0	0	0	0	0	0	0	0	Bacteria	Bacteroidetes	Bacteroidia	Flavobacteriales	Flavobacteriaceae	Lutibacter	NA
ASV946	0	0	0	0	0.00241826272006191	0	0	0	0	0	0	0	Archaea	Euryarchaeota	Thermoplasmata	Marine Benthic Group D and DHVEG-1	NA	NA	NA
ASV947	0	0	0	0	0.00154768814083962	0	0	0	0.000735654732712114	0	0	0	Bacteria	Gemmatimonadetes	MD2902-B12	NA	NA	NA	NA
ASV948	0	0	0	0	0.000967305088024763	0	0	0.00156298843388559	0	0	0	0	Bacteria	Zixibacteria	NA	NA	NA	NA	NA
ASV949	0	0	0	0	0	0.00206495213065515	0	0.00145878920495988	0	0	0	0	Bacteria	Firmicutes	Clostridia	Clostridiales	Family XI_2I	Fusibacter	NA
ASV950	0	0	0	0	0	0	0	0.00260498072314265	0	0	0	0	Bacteria	Proteobacteria	Deltaproteobacteria	Desulfobacterales	Desulfobulbaceae	MSBL7	NA
ASV951	0	0	0	0	0	0	0	0.000833593831405648	0	0.000691945751453086	0.000701824744335272	0	NA	NA	NA	NA	NA	NA	NA
ASV952	0	0	0	0	0	0	0	0.00052099614462853	0.000572175903220533	0.000553556601162469	0	0.000556854883617329	Bacteria	Chloroflexi	Dehalococcoidia	NA	NA	NA	NA
ASV953	0	0	0	0	0	0	0	0	0.00204348536864476	0	0	0	Bacteria	Chloroflexi	Dehalococcoidia	SPG12-461-471-B8	NA	NA	NA
ASV954	0	0	0	0	0	0	0	0	0.000980872976949485	0	0	0.00144782269740506	Bacteria	NA	NA	NA	NA	NA	NA
ASV955	0	0	0	0	0	0	0	0	0.000980872976949485	0.000899529476889012	0	0	Bacteria	Chloroflexi	Dehalococcoidia	S085	NA	NA	NA
ASV956	0	0	0	0	0	0	0	0	0.000980872976949485	0.000899529476889012	0	0	NA	NA	NA	NA	NA	NA	NA
ASV957	0	0	0	0	0	0	0	0	0.000899133562203695	0	0	0.00155919367412852	Bacteria	Chloroflexi	Dehalococcoidia	GIF9	AB-539-J10	SCGC-AB-539-J10	NA
ASV958	0	0	0	0	0	0	0	0	0.000572175903220533	0.000830334901743703	0	0.000668225860340795	NA	NA	NA	NA	NA	NA	NA
ASV959	0	0	0	0	0	0	0	0	0	0.00172986437863272	0	0	Bacteria	Proteobacteria	Deltaproteobacteria	Desulfarculales	Desulfarculaceae	Desulfatiglans	NA
ASV960	0	0	0	0	0	0	0	0	0	0.00172986437863272	0	0	Bacteria	Planctomycetes	Planctomycetacia	Pirellulales	Pirellulaceae	NA	NA
ASV961	0	0	0	0	0	0	0	0	0	0	0	0.00278427441808665	Bacteria	Proteobacteria	Gammaproteobacteria	Oceanospirillales	Saccharospirillaceae	Reinekea	NA
ASV962	0.00415296764146046	0	0	0	0	0	0	0	0	0	0	0	Bacteria	Bacteroidetes	Bacteroidia	Cytophagales	NA	NA	NA
ASV963	0.00415296764146046	0	0	0	0	0	0	0	0	0	0	0	Bacteria	Proteobacteria	Deltaproteobacteria	Desulfobacterales	Desulfobacteraceae	NA	NA
ASV964	0.00190344350233604	0	0	0.000819775507630218	0	0	0	0	0	0	0	0	Bacteria	Proteobacteria	Deltaproteobacteria	Desulfobacterales	Desulfobacteraceae	Desulfosarcina	NA
ASV965	0.00155736286554767	0	0	0.000945894816496406	0	0	0	0	0	0	0	0	Bacteria	Proteobacteria	Gammaproteobacteria	NA	NA	NA	NA
ASV966	0	0.00249558074243527	0	0	0	0	0	0	0	0	0	0	Bacteria	Proteobacteria	Deltaproteobacteria	NB1-j	NA	NA	NA
ASV967	0	0.00249558074243527	0	0	0	0	0	0	0	0	0	0	Bacteria	Proteobacteria	Gammaproteobacteria	Ectothiorhodospirales	Ectothiorhodospiraceae	Thiogranum	NA
ASV968	0	0.00249558074243527	0	0	0	0	0	0	0	0	0	0	Bacteria	Planctomycetes	Planctomycetacia	Pirellulales	Pirellulaceae	Pir4 lineage	NA
ASV969	0	0.00249558074243527	0	0	0	0	0	0	0	0	0	0	Bacteria	Planctomycetes	Planctomycetacia	Pirellulales	Pirellulaceae	Blastopirellula	NA
ASV970	0	0.00249558074243527	0	0	0	0	0	0	0	0	0	0	Bacteria	Bacteroidetes	Bacteroidia	Bacteroidales	Prolixibacteraceae	Draconibacterium	NA
ASV971	0	0.00176770302589165	0	0.000441417581031656	0	0	0	0	0	0	0	0	Bacteria	Planctomycetes	Planctomycetacia	Pirellulales	Pirellulaceae	NA	NA
ASV972	0	0.00166372049495685	0.00392927308447937	0	0	0	0	0	0	0	0	0	Bacteria	Proteobacteria	Gammaproteobacteria	Ectothiorhodospirales	Thioalkalispiraceae	NA	NA
ASV973	0	0	0	0.00151343170639425	0	0	0	0	0	0	0	0	Bacteria	Proteobacteria	NA	NA	NA	NA	NA
ASV974	0	0	0	0.00151343170639425	0	0	0	0	0	0	0	0	Bacteria	Proteobacteria	Alphaproteobacteria	NA	NA	NA	NA
ASV975	0	0	0	0.00151343170639425	0	0	0	0	0	0	0	0	Bacteria	Planctomycetes	Planctomycetacia	Pirellulales	Pirellulaceae	NA	NA
ASV976	0	0	0	0.00151343170639425	0	0	0	0	0	0	0	0	Bacteria	Bacteroidetes	Bacteroidia	Bacteroidales	Bacteroidetes BD2-2	NA	NA
ASV977	0	0	0	0.000882835162063312	0	0	0	0.00104199228925706	0	0	0	0	NA	NA	NA	NA	NA	NA	NA
ASV978	0	0	0	0.000441417581031656	0	0	0	0.001771386891737	0	0	0	0	Bacteria	Proteobacteria	Deltaproteobacteria	Desulfuromonadales	Sva1033	NA	NA
ASV979	0	0	0	0	0.0016444186496421	0	0	0	0	0	0	0.000779596837064261	Bacteria	Chloroflexi	Dehalococcoidia	GIF3	NA	NA	NA
ASV980	0	0	0	0	0.000290191526407429	0	0	0	0.000653915317966323	0.000899529476889012	0	0	Bacteria	NA	NA	NA	NA	NA	NA
ASV981	0	0	0	0	0	0.00206495213065515	0	0.00135458997603418	0	0	0	0	Bacteria	Proteobacteria	Deltaproteobacteria	Myxococcales	BIrii41	NA	NA
ASV982	0	0	0	0	0	0.00131406044678055	0.00198757763975155	0.000937793060331354	0	0	0	0	NA	NA	NA	NA	NA	NA	NA
ASV983	0	0	0	0	0	0	0	0.00250078149421694	0	0	0	0	Bacteria	Proteobacteria	Alphaproteobacteria	Rhodobacterales	Rhodobacteraceae	NA	NA
ASV984	0	0	0	0	0	0	0	0.00114619151818277	0	0.000899529476889012	0	0	Bacteria	Chloroflexi	Dehalococcoidia	GIF9	AB-539-J10	SCGC-AB-539-J10	NA
ASV985	0	0	0	0	0	0	0	0	0.00196174595389897	0	0	0	Bacteria	Chloroflexi	Dehalococcoidia	t0.6.f	NA	NA	NA
ASV986	0	0	0	0	0	0	0	0	0.00122609122118686	0.000622751176307777	0	0	Bacteria	Proteobacteria	Deltaproteobacteria	Desulfarculales	Desulfarculaceae	Desulfatiglans	NA
ASV987	0	0	0	0	0	0	0	0	0.000899133562203695	0.000899529476889012	0	0	NA	NA	NA	NA	NA	NA	NA
ASV988	0	0	0	0	0	0	0	0	0.000735654732712114	0.000415167450871852	0.000902346099859635	0	Bacteria	Chloroflexi	Dehalococcoidia	NA	NA	NA	NA
ASV989	0	0	0	0	0	0	0	0	0.000408697073728952	0.000830334901743703	0.000701824744335272	0	NA	NA	NA	NA	NA	NA	NA
ASV990	0	0	0	0	0	0	0	0	0	0.00166066980348741	0	0	Bacteria	Spirochaetes	Spirochaetia	Spirochaetales	Spirochaetaceae	Spirochaeta 2	NA
ASV991	0	0	0	0	0	0	0	0	0	0.00110711320232494	0.000802085422097453	0	Bacteria	Proteobacteria	Deltaproteobacteria	Desulfarculales	Desulfarculaceae	Desulfatiglans	NA
ASV992	0	0	0	0	0	0	0	0	0	0.000830334901743703	0.000802085422097453	0.000445483906893863	Bacteria	Acidobacteria	ODP1230B23.02	NA	NA	NA	NA
ASV993	0	0	0	0	0	0	0	0	0	0.000761140326598395	0.00130338881090836	0	Bacteria	Planctomycetes	Phycisphaerae	MSBL9	NA	NA	NA
ASV994	0.00397992732306627	0	0	0	0	0	0	0	0	0	0	0	Bacteria	Planctomycetes	vadinHA49	NA	NA	NA	NA
ASV995	0.00190344350233604	0.00124779037121764	0	0	0	0	0	0	0	0	0	0	Bacteria	Planctomycetes	Planctomycetacia	Pirellulales	Pirellulaceae	NA	NA
ASV996	0.00173040318394186	0	0	0.000819775507630218	0	0	0	0	0	0	0	0	Archaea	Crenarchaeota	Bathyarchaeia	NA	NA	NA	NA
ASV997	0.00155736286554767	0	0	0.000882835162063312	0	0	0	0	0	0	0	0	NA	NA	NA	NA	NA	NA	NA
ASV998	0.00155736286554767	0	0	0.000882835162063312	0	0	0	0	0	0	0	0	Bacteria	Proteobacteria	Gammaproteobacteria	NA	NA	NA	NA
ASV999	0.00103824191036511	0.00176770302589165	0	0	0	0	0	0	0	0	0	0	Bacteria	Cyanobacteria	Oxyphotobacteria	Phormidesmiales	Phormidesmiaceae	Phormidesmis ANT.LACV5.1	NA
ASV1000	0	0.00239159821150047	0	0	0	0	0	0	0	0	0	0	Bacteria	Planctomycetes	Planctomycetacia	Pirellulales	Pirellulaceae	NA	NA
ASV1001	0	0.00239159821150047	0	0	0	0	0	0	0	0	0	0	Bacteria	Proteobacteria	Gammaproteobacteria	Chromatiales	Chromatiaceae	Candidatus Thiobios	NA
ASV1002	0	0.00239159821150047	0	0	0	0	0	0	0	0	0	0	Bacteria	Actinobacteria	Acidimicrobiia	Microtrichales	Ilumatobacteraceae	Ilumatobacter	NA
ASV1003	0	0.00176770302589165	0.00294695481335953	0	0	0	0	0	0	0	0	0	Bacteria	Planctomycetes	OM190	NA	NA	NA	NA
ASV1004	0	0.00166372049495685	0	0.000441417581031656	0	0	0	0	0	0	0	0	Bacteria	NA	NA	NA	NA	NA	NA
ASV1005	0	0.00124779037121764	0	0.000693656198764031	0	0	0	0	0	0	0	0	Bacteria	Acidobacteria	Subgroup 9	NA	NA	NA	NA
ASV1006	0	0	0.00540275049115914	0.000756715853197125	0	0	0	0	0	0	0	0	Bacteria	Schekmanbacteria	NA	NA	NA	NA	NA
ASV1007	0	0	0	0.00145037205196116	0	0	0	0	0	0	0	0	NA	NA	NA	NA	NA	NA	NA
ASV1008	0	0	0	0.00145037205196116	0	0	0	0	0	0	0	0	Bacteria	Bacteroidetes	Bacteroidia	Flavobacteriales	Flavobacteriaceae	Lutibacter	NA
ASV1009	0	0	0	0.00145037205196116	0	0	0	0	0	0	0	0	Bacteria	Proteobacteria	Gammaproteobacteria	Cellvibrionales	BD2-7	NA	NA
ASV1010	0	0	0	0.00145037205196116	0	0	0	0	0	0	0	0	NA	NA	NA	NA	NA	NA	NA
ASV1011	0	0	0	0	0.00222480170245695	0	0	0	0	0	0	0	Bacteria	Chloroflexi	Dehalococcoidia	NA	NA	NA	NA
ASV1012	0	0	0	0	0.00222480170245695	0	0	0	0	0	0	0	Bacteria	CK-2C2-2	NA	NA	NA	NA	NA
ASV1013	0	0	0	0	0.00222480170245695	0	0	0	0	0	0	0	Bacteria	Proteobacteria	Gammaproteobacteria	NA	NA	NA	NA
ASV1014	0	0	0	0	0.00125749661443219	0.0018772292096865	0	0	0	0	0	0	Archaea	Crenarchaeota	Bathyarchaeia	NA	NA	NA	NA
ASV1015	0	0	0	0	0	0.00431762718227896	0	0	0	0	0	0	Bacteria	Planctomycetes	Phycisphaerae	CCM11a	NA	NA	NA
ASV1016	0	0	0	0	0	0	0.00173913043478261	0.0016671876628113	0	0	0	0	NA	NA	NA	NA	NA	NA	NA
ASV1017	0	0	0	0	0	0	0	0.00239658226529124	0	0	0	0	Bacteria	Proteobacteria	Gammaproteobacteria	Steroidobacterales	Woeseiaceae	Woeseia	NA
ASV1018	0	0	0	0	0	0	0	0	0.000980872976949485	0	0	0.00122508074395812	NA	NA	NA	NA	NA	NA	NA
ASV1019	0	0	0	0	0	0	0	0	0	0.0015914752283421	0	0	Archaea	Nanoarchaeaeota	Woesearchaeia	NA	NA	NA	NA
ASV1020	0	0	0	0	0	0	0	0	0	0.0015914752283421	0	0	NA	NA	NA	NA	NA	NA	NA
ASV1021	0	0	0	0	0	0	0	0	0	0	0	0.00256153246463971	Bacteria	Firmicutes	Bacilli	Bacillales	NA	NA	NA
ASV1022	0	0	0	0	0	0	0	0	0	0	0	0.00256153246463971	Bacteria	Chloroflexi	Dehalococcoidia	NA	NA	NA	NA
ASV1023	0	0	0	0	0	0	0	0	0	0	0	0.00256153246463971	Archaea	Crenarchaeota	Bathyarchaeia	NA	NA	NA	NA
ASV1024	0.00380688700467209	0	0	0	0	0	0	0	0	0	0	0	Bacteria	Proteobacteria	Alphaproteobacteria	Rhodovibrionales	Kiloniellaceae	Pelagibius	NA
ASV1025	0.00380688700467209	0	0	0	0	0	0	0	0	0	0	0	Bacteria	Kiritimatiellaeota	Kiritimatiellae	Kiritimatiellales	Kiritimatiellaceae	R76-B128	NA
ASV1026	0.00259560477591279	0	0	0	0.000677113561617334	0	0	0	0	0	0	0	NA	NA	NA	NA	NA	NA	NA
ASV1027	0.00173040318394186	0	0.00589390962671906	0	0	0	0	0	0	0	0	0	Bacteria	NA	NA	NA	NA	NA	NA
ASV1028	0.00173040318394186	0	0	0.000756715853197125	0	0	0	0	0	0	0	0	Bacteria	Bacteroidetes	Bacteroidia	NA	NA	NA	NA
ASV1029	0.00155736286554767	0	0	0	0	0.00131406044678055	0	0.000625195373554236	0	0	0	0	Bacteria	Proteobacteria	Gammaproteobacteria	Ectothiorhodospirales	Thioalkalispiraceae	Thiohalophilus	NA
ASV1030	0	0.00228761568056566	0	0	0	0	0	0	0	0	0	0	Bacteria	Planctomycetes	Planctomycetacia	Pirellulales	Pirellulaceae	Pir4 lineage	NA
ASV1031	0	0.00228761568056566	0	0	0	0	0	0	0	0	0	0	Bacteria	Acidobacteria	Thermoanaerobaculia	Thermoanaerobaculales	Thermoanaerobaculaceae	Subgroup 23	NA
ASV1032	0	0.00228761568056566	0	0	0	0	0	0	0	0	0	0	Bacteria	Proteobacteria	Gammaproteobacteria	HOC36	NA	NA	NA
ASV1033	0	0.00228761568056566	0	0	0	0	0	0	0	0	0	0	Bacteria	Planctomycetes	OM190	NA	NA	NA	NA
ASV1034	0	0.00228761568056566	0	0	0	0	0	0	0	0	0	0	Bacteria	Planctomycetes	Planctomycetacia	Pirellulales	Pirellulaceae	Pir4 lineage	NA
ASV1035	0	0.00124779037121764	0	0.000630596544330937	0	0	0	0	0	0	0	0	Bacteria	Bacteroidetes	Bacteroidia	NA	NA	NA	NA
ASV1036	0	0.00114380784028283	0	0.000693656198764031	0	0	0	0	0	0	0	0	NA	NA	NA	NA	NA	NA	NA
ASV1037	0	0.00103982530934803	0	0.000756715853197125	0	0	0	0	0	0	0	0	Bacteria	Bacteroidetes	Bacteroidia	Bacteroidales	Bacteroidetes BD2-2	NA	NA
ASV1038	0	0.00103982530934803	0	0.000756715853197125	0	0	0	0	0	0	0	0	Bacteria	Proteobacteria	Deltaproteobacteria	Desulfobacterales	Desulfobulbaceae	NA	NA
ASV1039	0	0.00103982530934803	0	0.000756715853197125	0	0	0	0	0	0	0	0	Bacteria	Planctomycetes	Planctomycetacia	Planctomycetales	Rubinisphaeraceae	NA	NA
ASV1040	0	0	0.00343811394891945	0.000945894816496406	0	0	0	0	0	0	0	0	Bacteria	Proteobacteria	Gammaproteobacteria	NA	NA	NA	NA
ASV1041	0	0	0	0.00138731239752806	0	0	0	0	0	0	0	0	Bacteria	Proteobacteria	Deltaproteobacteria	Desulfuromonadales	Sva1033	NA	NA
ASV1042	0	0	0	0.00138731239752806	0	0	0	0	0	0	0	0	Bacteria	Proteobacteria	Gammaproteobacteria	B2M28	NA	NA	NA
ASV1043	0	0	0	0.00138731239752806	0	0	0	0	0	0	0	0	Bacteria	Proteobacteria	Gammaproteobacteria	NA	NA	NA	NA
ASV1044	0	0	0	0.00138731239752806	0	0	0	0	0	0	0	0	Bacteria	Acidobacteria	Thermoanaerobaculia	Thermoanaerobaculales	Thermoanaerobaculaceae	Subgroup 10	NA
ASV1045	0	0	0	0.00138731239752806	0	0	0	0	0	0	0	0	Bacteria	Proteobacteria	Alphaproteobacteria	Rhodobacterales	Rhodobacteraceae	Boseongicola	NA
ASV1047	0	0	0	0.00138731239752806	0	0	0	0	0	0	0	0	Bacteria	Proteobacteria	Gammaproteobacteria	Steroidobacterales	Woeseiaceae	JTB255 marine benthic group	NA
ASV1048	0	0	0	0.00138731239752806	0	0	0	0	0	0	0	0	Bacteria	Proteobacteria	Deltaproteobacteria	Desulfobacterales	Desulfobacteraceae	NA	NA
ASV1049	0	0	0	0.00119813343422878	0	0	0	0.000312597686777118	0	0	0	0	Bacteria	NA	NA	NA	NA	NA	NA
ASV1050	0	0	0	0	0.00212807119365448	0	0	0	0	0	0	0	Bacteria	Chloroflexi	Dehalococcoidia	NA	NA	NA	NA
ASV1051	0	0	0	0	0.00212807119365448	0	0	0	0	0	0	0	Bacteria	Latescibacteria	Latescibacteria	Latescibacterales	Latescibacteraceae	Candidatus Latescibacter	NA
ASV1052	0	0	0	0	0.00212807119365448	0	0	0	0	0	0	0	Bacteria	Proteobacteria	Gammaproteobacteria	Ectothiorhodospirales	Ectothiorhodospiraceae	Thiogranum	NA
ASV1053	0	0	0	0	0.00116076610562972	0	0	0	0.000817394147457904	0	0	0	NA	NA	NA	NA	NA	NA	NA
ASV1054	0	0	0	0	0	0.0022526750516238	0	0.00104199228925706	0	0	0	0	NA	NA	NA	NA	NA	NA	NA
ASV1055	0	0	0	0	0	0.00131406044678055	0.00173913043478261	0.000833593831405648	0	0	0	0	NA	NA	NA	NA	NA	NA	NA
ASV1056	0	0	0	0	0	0	0.00546583850931677	0	0	0	0	0	Bacteria	NA	NA	NA	NA	NA	NA
ASV1057	0	0	0	0	0	0	0	0.00229238303636553	0	0	0	0	Bacteria	Proteobacteria	Gammaproteobacteria	NA	NA	NA	NA
ASV1058	0	0	0	0	0	0	0	0.00229238303636553	0	0	0	0	Archaea	Crenarchaeota	Bathyarchaeia	NA	NA	NA	NA
ASV1059	0	0	0	0	0	0	0	0.00229238303636553	0	0	0	0	Bacteria	Chloroflexi	NA	NA	NA	NA	NA
ASV1060	0	0	0	0	0	0	0	0.00229238303636553	0	0	0	0	NA	NA	NA	NA	NA	NA	NA
ASV1061	0	0	0	0	0	0	0	0.000937793060331354	0.000490436488474743	0	0.000701824744335272	0	NA	NA	NA	NA	NA	NA	NA
ASV1062	0	0	0	0	0	0	0	0	0.000899133562203695	0.000761140326598395	0	0	Archaea	Asgardaeota	Odinarchaeia	NA	NA	NA	NA
ASV1063	0	0	0	0	0	0	0	0	0.000899133562203695	0	0	0.00122508074395812	Bacteria	Chloroflexi	Dehalococcoidia	GIF3	NA	NA	NA
ASV1064	0	0	0	0	0	0	0	0	0	0.00152228065319679	0	0	Bacteria	Chloroflexi	Dehalococcoidia	NA	NA	NA	NA
ASV1065	0	0	0	0	0	0	0	0	0	0.000830334901743703	0	0.00111370976723466	Bacteria	NA	NA	NA	NA	NA	NA
ASV1066	0	0	0	0	0	0	0	0	0	0	0.002205734910768	0	NA	NA	NA	NA	NA	NA	NA
ASV1067	0	0	0	0	0	0	0	0	0	0	0.002205734910768	0	Bacteria	Chloroflexi	Dehalococcoidia	NA	NA	NA	NA
ASV1068	0	0	0	0	0	0	0	0	0	0	0.00140364948867054	0.000890967813787727	Bacteria	Schekmanbacteria	NA	NA	NA	NA	NA
ASV1069	0.0036338466862779	0	0	0	0	0	0	0	0	0	0	0	Bacteria	Firmicutes	Clostridia	Clostridiales	Lachnospiraceae	Natranaerovirga	NA
ASV1070	0.0036338466862779	0	0	0	0	0	0	0	0	0	0	0	Bacteria	Planctomycetes	Planctomycetacia	Pirellulales	Pirellulaceae	Blastopirellula	NA
ASV1071	0.00173040318394186	0	0	0.000693656198764031	0	0	0	0	0	0	0	0	Bacteria	Bacteroidetes	Bacteroidia	Flavobacteriales	Flavobacteriaceae	NA	NA
ASV1072	0.0012112822287593	0	0	0.000882835162063312	0	0	0	0	0	0	0	0	Bacteria	Proteobacteria	Gammaproteobacteria	Cellvibrionales	Halieaceae	OM60(NOR5) clade	NA
ASV1073	0	0.00218363314963086	0	0	0	0	0	0	0	0	0	0	Bacteria	NA	NA	NA	NA	NA	NA
ASV1074	0	0.00218363314963086	0	0	0	0	0	0	0	0	0	0	Bacteria	Planctomycetes	Planctomycetacia	Pirellulales	Pirellulaceae	Blastopirellula	NA
ASV1075	0	0.00114380784028283	0	0.000630596544330937	0	0	0	0	0	0	0	0	Bacteria	Bacteroidetes	Bacteroidia	Flavobacteriales	Flavobacteriaceae	NA	NA
ASV1076	0	0.00114380784028283	0	0	0	0	0.00248447204968944	0	0	0	0	0	Bacteria	Cyanobacteria	Oxyphotobacteria	Synechococcales	Cyanobiaceae	NA	NA
ASV1077	0	0.000935842778413227	0	0.000756715853197125	0	0	0	0	0	0	0	0	Bacteria	Actinobacteria	NA	NA	NA	NA	NA
ASV1078	0	0	0.00147347740667976	0.00113507377979569	0	0	0	0	0	0	0	0	Bacteria	Planctomycetes	vadinHA49	NA	NA	NA	NA
ASV1079	0	0	0	0.00132425274309497	0	0	0	0	0	0	0	0	Bacteria	Proteobacteria	Gammaproteobacteria	Cellvibrionales	Halieaceae	NA	NA
ASV1080	0	0	0	0.00132425274309497	0	0	0	0	0	0	0	0	Bacteria	Proteobacteria	Deltaproteobacteria	NA	NA	NA	NA
ASV1081	0	0	0	0.00132425274309497	0	0	0	0	0	0	0	0	Bacteria	NA	NA	NA	NA	NA	NA
ASV1082	0	0	0	0.00132425274309497	0	0	0	0	0	0	0	0	Bacteria	Proteobacteria	Gammaproteobacteria	NA	NA	NA	NA
ASV1083	0	0	0	0.00132425274309497	0	0	0	0	0	0	0	0	Bacteria	Proteobacteria	Gammaproteobacteria	B2M28	NA	NA	NA
ASV1084	0	0	0	0.00132425274309497	0	0	0	0	0	0	0	0	Bacteria	Proteobacteria	Gammaproteobacteria	Steroidobacterales	Woeseiaceae	Woeseia	NA
ASV1085	0	0	0	0.00132425274309497	0	0	0	0	0	0	0	0	Bacteria	Planctomycetes	Planctomycetacia	Pirellulales	Pirellulaceae	Rubripirellula	NA
ASV1086	0	0	0	0.00132425274309497	0	0	0	0	0	0	0	0	Bacteria	Proteobacteria	Deltaproteobacteria	Myxococcales	MidBa8	NA	NA
ASV1087	0	0	0	0.00132425274309497	0	0	0	0	0	0	0	0	Bacteria	Kiritimatiellaeota	Kiritimatiellae	NA	NA	NA	NA
ASV1088	0	0	0	0.00132425274309497	0	0	0	0	0	0	0	0	Bacteria	Bacteroidetes	Ignavibacteria	Ignavibacteriales	Melioribacteraceae	IheB3-7	NA
ASV1089	0	0	0	0.00132425274309497	0	0	0	0	0	0	0	0	Bacteria	Proteobacteria	NA	NA	NA	NA	NA
ASV1090	0	0	0	0.00132425274309497	0	0	0	0	0	0	0	0	Bacteria	Acidobacteria	Subgroup 21	NA	NA	NA	NA
ASV1091	0	0	0	0	0.002031340684852	0	0	0	0	0	0	0	Bacteria	LCP-89	NA	NA	NA	NA	NA
ASV1092	0	0	0	0	0.00116076610562972	0	0	0	0	0.000622751176307777	0	0	Bacteria	Planctomycetes	Phycisphaerae	MSBL9	NA	NA	NA
ASV1093	0	0	0	0	0.00106403559682724	0.000750891683874601	0	0.000625195373554236	0	0	0	0	NA	NA	NA	NA	NA	NA	NA
ASV1094	0	0	0	0	0.00106403559682724	0	0.00248447204968944	0	0	0	0	0	NA	NA	NA	NA	NA	NA	NA
ASV1095	0	0	0	0	0.000386922035209905	0	0	0.000937793060331354	0	0.000553556601162469	0	0	Bacteria	Chloroflexi	NA	NA	NA	NA	NA
ASV1096	0	0	0	0	0	0.00394218134034166	0	0	0	0	0	0	Bacteria	Bacteroidetes	Bacteroidia	NA	NA	NA	NA
ASV1097	0	0	0	0	0	0.00394218134034166	0	0	0	0	0	0	Archaea	Euryarchaeota	Thermoplasmata	Marine Benthic Group D and DHVEG-1	NA	NA	NA
ASV1098	0	0	0	0	0	0.00206495213065515	0	0.00104199228925706	0	0	0	0	Bacteria	Proteobacteria	Deltaproteobacteria	NB1-j	NA	NA	NA
ASV1099	0	0	0	0	0	0.0011263375258119	0	0	0.000817394147457904	0	0.000501303388810908	0	Bacteria	Zixibacteria	NA	NA	NA	NA	NA
ASV1100	0	0	0	0	0	0	0.00521739130434783	0	0	0	0	0	NA	NA	NA	NA	NA	NA	NA
ASV1101	0	0	0	0	0	0	0.00322981366459627	0	0	0.000553556601162469	0	0	Bacteria	Spirochaetes	Spirochaetia	Spirochaetales	Spirochaetaceae	Sediminispirochaeta	NA
ASV1102	0	0	0	0	0	0	0	0.00218818380743982	0	0	0	0	Bacteria	LCP-89	NA	NA	NA	NA	NA
ASV1103	0	0	0	0	0	0	0	0	0.0017165277096616	0	0	0	Bacteria	Chloroflexi	Dehalococcoidia	NA	NA	NA	NA
ASV1104	0	0	0	0	0	0	0	0	0.0017165277096616	0	0	0	Bacteria	Planctomycetes	Phycisphaerae	MSBL9	SG8-4	NA	NA
ASV1105	0	0	0	0	0	0	0	0	0.000735654732712114	0	0.000802085422097453	0.000445483906893863	NA	NA	NA	NA	NA	NA	NA
ASV1106	0	0	0	0	0	0	0	0	0.000245218244237371	0	0.00180469219971927	0	NA	NA	NA	NA	NA	NA	NA
ASV1107	0	0	0	0	0	0	0	0	0	0.00145308607805148	0	0	Bacteria	Acidobacteria	Aminicenantia	Aminicenantales	NA	NA	NA
ASV1108	0	0	0	0	0	0	0	0	0	0.00145308607805148	0	0	NA	NA	NA	NA	NA	NA	NA
ASV1109	0	0	0	0	0	0	0	0	0	0.000899529476889012	0	0.000890967813787727	NA	NA	NA	NA	NA	NA	NA
ASV1110	0	0	0	0	0	0	0	0	0	0.000830334901743703	0.000902346099859635	0	NA	NA	NA	NA	NA	NA	NA
ASV1111	0	0	0	0	0	0	0	0	0	0	0.00210547423300582	0	Bacteria	Actinobacteria	WCHB1-81	NA	NA	NA	NA
ASV1112	0	0	0	0	0	0	0	0	0	0	0.00210547423300582	0	Bacteria	Planctomycetes	Phycisphaerae	NA	NA	NA	NA
ASV1113	0	0	0	0	0	0	0	0	0	0	0.00210547423300582	0	Archaea	Euryarchaeota	Thermoplasmata	Marine Benthic Group D and DHVEG-1	NA	NA	NA
ASV1114	0.00346080636788372	0	0	0	0	0	0	0	0	0	0	0	Bacteria	Proteobacteria	Deltaproteobacteria	Desulfobacterales	Desulfobacteraceae	NA	NA
ASV1116	0.00190344350233604	0.000935842778413227	0	0	0	0	0	0	0	0	0	0	Bacteria	Proteobacteria	Deltaproteobacteria	NB1-j	NA	NA	NA
ASV1117	0.000692161273576743	0	0	0.0010089544709295	0	0	0	0	0	0	0	0	Bacteria	Bacteroidetes	Bacteroidia	NA	NA	NA	NA
ASV1118	0	0.00207965061869606	0	0	0	0	0	0	0	0	0	0	Bacteria	NA	NA	NA	NA	NA	NA
ASV1119	0	0.00114380784028283	0	0.000567536889897843	0	0	0	0	0	0	0	0	Bacteria	Proteobacteria	Alphaproteobacteria	Rhizobiales	Rhizobiaceae	Pseudahrensia	NA
ASV1120	0	0.000935842778413227	0	0.000693656198764031	0	0	0	0	0	0	0	0	Bacteria	Proteobacteria	Alphaproteobacteria	Rhizobiales	Rhizobiaceae	NA	NA
ASV1121	0	0	0	0.00126119308866187	0	0	0	0	0	0	0	0	Bacteria	Proteobacteria	Deltaproteobacteria	NB1-j	NA	NA	NA
ASV1123	0	0	0	0.00126119308866187	0	0	0	0	0	0	0	0	NA	NA	NA	NA	NA	NA	NA
ASV1124	0	0	0	0.00126119308866187	0	0	0	0	0	0	0	0	Bacteria	Spirochaetes	Spirochaetia	Spirochaetales	Spirochaetaceae	NA	NA
ASV1125	0	0	0	0.00126119308866187	0	0	0	0	0	0	0	0	NA	NA	NA	NA	NA	NA	NA
ASV1126	0	0	0	0.00126119308866187	0	0	0	0	0	0	0	0	Bacteria	Bacteroidetes	Bacteroidia	Bacteroidales	Bacteroidetes BD2-2	NA	NA
ASV1128	0	0	0	0.00126119308866187	0	0	0	0	0	0	0	0	Bacteria	Acidobacteria	Acidobacteriia	Solibacterales	Solibacteraceae (Subgroup 3)	PAUC26f	NA
ASV1130	0	0	0	0	0.00193461017604953	0	0	0	0	0	0	0	Bacteria	Spirochaetes	Spirochaetia	Spirochaetales	Spirochaetaceae	Spirochaeta 2	NA
ASV1131	0	0	0	0	0.00193461017604953	0	0	0	0	0	0	0	Bacteria	Proteobacteria	Alphaproteobacteria	NA	NA	NA	NA
ASV1132	0	0	0	0	0.000967305088024763	0	0	0.00104199228925706	0	0	0	0	Bacteria	Planctomycetes	Phycisphaerae	Phycisphaerales	Phycisphaeraceae	Urania-1B-19 marine sediment group	NA
ASV1133	0	0	0	0	0.000967305088024763	0	0	0	0	0.000691945751453086	0	0	Bacteria	Gemmatimonadetes	MD2902-B12	NA	NA	NA	NA
ASV1134	0	0	0	0	0.000677113561617334	0	0	0	0.00106261239169528	0	0	0	Bacteria	NA	NA	NA	NA	NA	NA
ASV1135	0	0	0	0	0	0.00375445841937301	0	0	0	0	0	0	Bacteria	NA	NA	NA	NA	NA	NA
ASV1136	0	0	0	0	0	0.0026281208935611	0	0.000625195373554236	0	0	0	0	Bacteria	Proteobacteria	Gammaproteobacteria	NA	NA	NA	NA
ASV1137	0	0	0	0	0	0	0.00198757763975155	0.00125039074710847	0	0	0	0	Bacteria	Gemmatimonadetes	BD2-11 terrestrial group	NA	NA	NA	NA
ASV1138	0	0	0	0	0	0	0	0.00208398457851412	0	0	0	0	Bacteria	Proteobacteria	Deltaproteobacteria	Desulfobacterales	Desulfobacteraceae	NA	NA
ASV1139	0	0	0	0	0	0	0	0.00208398457851412	0	0	0	0	Bacteria	Planctomycetes	OM190	NA	NA	NA	NA
ASV1140	0	0	0	0	0	0	0	0	0.00163478829491581	0	0	0	NA	NA	NA	NA	NA	NA	NA
ASV1141	0	0	0	0	0	0	0	0	0.000817394147457904	0.000691945751453086	0	0	Bacteria	Chloroflexi	Dehalococcoidia	NA	NA	NA	NA
ASV1142	0	0	0	0	0	0	0	0	0.000653915317966323	0.000830334901743703	0	0	Bacteria	Planctomycetes	Phycisphaerae	MSBL9	SG8-4	NA	NA
ASV1143	0	0	0	0	0	0	0	0	0	0.00138389150290617	0	0	Bacteria	Planctomycetes	Phycisphaerae	mle1-8	NA	NA	NA
ASV1144	0	0	0	0	0	0	0	0	0	0.00138389150290617	0	0	Bacteria	Chloroflexi	Dehalococcoidia	GIF3	NA	NA	NA
ASV1145	0	0	0	0	0	0	0	0	0	0.00138389150290617	0	0	Bacteria	NA	NA	NA	NA	NA	NA
ASV1146	0	0	0	0	0	0	0	0	0	0	0	0.00222741953446932	Bacteria	Acidobacteria	Aminicenantia	Aminicenantales	NA	NA	NA
ASV1147	0	0	0	0	0	0	0	0	0	0	0	0.00222741953446932	Archaea	Crenarchaeota	NA	NA	NA	NA	NA
ASV1148	0.000692161273576743	0.00145575543308724	0	6.30596544330937e-05	0	0	0	0	0	0	0	0	Bacteria	Proteobacteria	Gammaproteobacteria	Cellvibrionales	Halieaceae	NA	NA
ASV1149	0	0.00197566808776126	0	0	0	0	0	0	0	0	0	0	Bacteria	Proteobacteria	Deltaproteobacteria	NB1-j	NA	NA	NA
ASV1150	0	0.00197566808776126	0	0	0	0	0	0	0	0	0	0	NA	NA	NA	NA	NA	NA	NA
ASV1151	0	0.000623895185608818	0	0.000819775507630218	0	0	0	0	0	0	0	0	Bacteria	Proteobacteria	Alphaproteobacteria	Rhizobiales	Rhizobiales Incertae Sedis	Anderseniella	NA
ASV1152	0	0	0.00196463654223969	0.000945894816496406	0	0	0	0	0	0	0	0	Bacteria	Verrucomicrobia	Verrucomicrobiae	Verrucomicrobiales	NA	NA	NA
ASV1153	0	0	0	0.00119813343422878	0	0	0	0	0	0	0	0	Bacteria	Proteobacteria	Gammaproteobacteria	Cellvibrionales	Halieaceae	NA	NA
ASV1154	0	0	0	0.00119813343422878	0	0	0	0	0	0	0	0	Bacteria	Proteobacteria	Gammaproteobacteria	Cellvibrionales	Halieaceae	NA	NA
ASV1156	0	0	0	0.00119813343422878	0	0	0	0	0	0	0	0	Bacteria	Proteobacteria	Gammaproteobacteria	NA	NA	NA	NA
ASV1157	0	0	0	0.00119813343422878	0	0	0	0	0	0	0	0	NA	NA	NA	NA	NA	NA	NA
ASV1158	0	0	0	0.00119813343422878	0	0	0	0	0	0	0	0	Bacteria	Bacteroidetes	Bacteroidia	Chitinophagales	Saprospiraceae	Portibacter	NA
ASV1159	0	0	0	0.00119813343422878	0	0	0	0	0	0	0	0	Bacteria	Proteobacteria	Gammaproteobacteria	NA	NA	NA	NA
ASV1160	0	0	0	0.00119813343422878	0	0	0	0	0	0	0	0	Bacteria	Acidobacteria	Subgroup 17	NA	NA	NA	NA
ASV1161	0	0	0	0.00119813343422878	0	0	0	0	0	0	0	0	Bacteria	Proteobacteria	Gammaproteobacteria	NA	NA	NA	NA
ASV1162	0	0	0	0.00119813343422878	0	0	0	0	0	0	0	0	Bacteria	Planctomycetes	Planctomycetacia	Pirellulales	Pirellulaceae	NA	NA
ASV1163	0	0	0	0	0.00183787966724705	0	0	0	0	0	0	0	NA	NA	NA	NA	NA	NA	NA
ASV1164	0	0	0	0	0.00183787966724705	0	0	0	0	0	0	0	Bacteria	Bacteroidetes	Bacteroidia	Bacteroidales	Bacteroidetes BD2-2	NA	NA
ASV1165	0	0	0	0	0.00183787966724705	0	0	0	0	0	0	0	Bacteria	Chloroflexi	Dehalococcoidia	661239	NA	NA	NA
ASV1166	0	0	0	0	0.00183787966724705	0	0	0	0	0	0	0	Bacteria	Proteobacteria	Deltaproteobacteria	Desulfarculales	Desulfarculaceae	Desulfatiglans	NA
ASV1167	0	0	0	0	0.00106403559682724	0	0	0	0	0.000553556601162469	0	0	Bacteria	Chloroflexi	Anaerolineae	Anaerolineales	Anaerolineaceae	NA	NA
ASV1168	0	0	0	0	0.00106403559682724	0	0	0	0.000653915317966323	0	0	0	Bacteria	Proteobacteria	Deltaproteobacteria	Desulfobacterales	Desulfobacteraceae	NA	NA
ASV1169	0	0	0	0	0	0.00356673549840436	0	0	0	0	0	0	Bacteria	Chloroflexi	Dehalococcoidia	661239	NA	NA	NA
ASV1170	0	0	0	0	0	0	0	0.000833593831405648	0	0.00048436202601716	0	0.000445483906893863	NA	NA	NA	NA	NA	NA	NA
ASV1171	0	0	0	0	0	0	0	0	0.00155304888017002	0	0	0	Bacteria	Latescibacteria	Latescibacteria	Latescibacterales	Latescibacteraceae	Candidatus Latescibacter	NA
ASV1172	0	0	0	0	0	0	0	0	0.00155304888017002	0	0	0	Bacteria	Proteobacteria	Deltaproteobacteria	Desulfarculales	Desulfarculaceae	Desulfatiglans	NA
ASV1173	0	0	0	0	0	0	0	0	0.00155304888017002	0	0	0	Bacteria	Planctomycetes	Phycisphaerae	MSBL9	SG8-4	NA	NA
ASV1174	0	0	0	0	0	0	0	0	0.00155304888017002	0	0	0	NA	NA	NA	NA	NA	NA	NA
ASV1175	0	0	0	0	0	0	0	0	0.00155304888017002	0	0	0	Bacteria	Planctomycetes	Phycisphaerae	CCM11a	NA	NA	NA
ASV1176	0	0	0	0	0	0	0	0	0.000817394147457904	0	0.000902346099859635	0	Bacteria	Armatimonadetes	DG-56	NA	NA	NA	NA
ASV1177	0	0	0	0	0	0	0	0	0.000653915317966323	0.000761140326598395	0	0	NA	NA	NA	NA	NA	NA	NA
ASV1178	0.00311472573109535	0	0	0	0	0	0	0	0	0	0	0	Bacteria	Bacteroidetes	Bacteroidia	NA	NA	NA	NA
ASV1179	0.00311472573109535	0	0	0	0	0	0	0	0	0	0	0	Bacteria	Proteobacteria	Alphaproteobacteria	Rhodobacterales	Rhodobacteraceae	NA	NA
ASV1180	0.0012112822287593	0	0	0.000693656198764031	0	0	0	0	0	0	0	0	Bacteria	Proteobacteria	Gammaproteobacteria	NA	NA	NA	NA
ASV1181	0	0.00187168555682645	0	0	0	0	0	0	0	0	0	0	Bacteria	Proteobacteria	Deltaproteobacteria	Desulfobacterales	Desulfobacteraceae	NA	NA
ASV1182	0	0.00187168555682645	0	0	0	0	0	0	0	0	0	0	Bacteria	Acidobacteria	Subgroup 17	NA	NA	NA	NA
ASV1183	0	0.00187168555682645	0	0	0	0	0	0	0	0	0	0	NA	NA	NA	NA	NA	NA	NA
ASV1184	0	0	0	0.00113507377979569	0	0	0	0	0	0	0	0	Bacteria	Proteobacteria	Alphaproteobacteria	Rhodovibrionales	Kiloniellaceae	Pelagibius	NA
ASV1185	0	0	0	0.00113507377979569	0	0	0	0	0	0	0	0	Bacteria	Planctomycetes	Planctomycetacia	Pirellulales	Pirellulaceae	NA	NA
ASV1186	0	0	0	0.00113507377979569	0	0	0	0	0	0	0	0	Bacteria	Proteobacteria	Gammaproteobacteria	BD7-8	NA	NA	NA
ASV1187	0	0	0	0.00113507377979569	0	0	0	0	0	0	0	0	NA	NA	NA	NA	NA	NA	NA
ASV1188	0	0	0	0.00113507377979569	0	0	0	0	0	0	0	0	Bacteria	Proteobacteria	Gammaproteobacteria	UBA10353 marine group	NA	NA	NA
ASV1189	0	0	0	0.00113507377979569	0	0	0	0	0	0	0	0	Bacteria	Proteobacteria	Gammaproteobacteria	KI89A clade	NA	NA	NA
ASV1190	0	0	0	0.00113507377979569	0	0	0	0	0	0	0	0	Bacteria	Planctomycetes	Phycisphaerae	MSBL9	4572-13	NA	NA
ASV1191	0	0	0	0.00113507377979569	0	0	0	0	0	0	0	0	Bacteria	Proteobacteria	Gammaproteobacteria	Cellvibrionales	Halieaceae	NA	NA
ASV1192	0	0	0	0.00113507377979569	0	0	0	0	0	0	0	0	Bacteria	Planctomycetes	Planctomycetacia	Pirellulales	Pirellulaceae	Pir4 lineage	NA
ASV1193	0	0	0	0.00113507377979569	0	0	0	0	0	0	0	0	Bacteria	Proteobacteria	Alphaproteobacteria	Rhizobiales	Rhizobiaceae	Hoeflea	NA
ASV1194	0	0	0	0.00113507377979569	0	0	0	0	0	0	0	0	Bacteria	Bacteroidetes	Bacteroidia	NA	NA	NA	NA
ASV1195	0	0	0	0.00113507377979569	0	0	0	0	0	0	0	0	Bacteria	Proteobacteria	Gammaproteobacteria	Cellvibrionales	Halieaceae	NA	NA
ASV1196	0	0	0	0.00113507377979569	0	0	0	0	0	0	0	0	Bacteria	Proteobacteria	Deltaproteobacteria	NA	NA	NA	NA
ASV1197	0	0	0	0.00113507377979569	0	0	0	0	0	0	0	0	Bacteria	Planctomycetes	Planctomycetacia	Pirellulales	Pirellulaceae	Blastopirellula	NA
ASV1198	0	0	0	0.00113507377979569	0	0	0	0	0	0	0	0	Bacteria	Bacteroidetes	Bacteroidia	NA	NA	NA	NA
ASV1199	0	0	0	0.00113507377979569	0	0	0	0	0	0	0	0	Bacteria	Bacteroidetes	Bacteroidia	Flavobacteriales	Flavobacteriaceae	Aureitalea	NA
ASV1200	0	0	0	0.00113507377979569	0	0	0	0	0	0	0	0	Bacteria	Proteobacteria	Gammaproteobacteria	BD7-8	NA	NA	NA
ASV1201	0	0	0	0.000567536889897843	0	0	0	0	0	0.000622751176307777	0	0	Archaea	Asgardaeota	Lokiarchaeia	NA	NA	NA	NA
ASV1202	0	0	0	0	0.00174114915844457	0	0	0	0	0	0	0	Bacteria	GN01	NA	NA	NA	NA	NA
ASV1203	0	0	0	0	0.00174114915844457	0	0	0	0	0	0	0	NA	NA	NA	NA	NA	NA	NA
ASV1204	0	0	0	0	0.00106403559682724	0	0.00173913043478261	0	0	0	0	0	NA	NA	NA	NA	NA	NA	NA
ASV1205	0	0	0	0	0.000580383052814858	0	0.00149068322981366	0.000625195373554236	0	0	0	0	Bacteria	Schekmanbacteria	NA	NA	NA	NA	NA
ASV1206	0	0	0	0	0.000386922035209905	0	0	0.00145878920495988	0	0	0	0	Bacteria	NA	NA	NA	NA	NA	NA
ASV1208	0	0	0	0	0	0.0033790125774357	0	0	0	0	0	0	Archaea	Euryarchaeota	Thermoplasmata	Marine Benthic Group D and DHVEG-1	NA	NA	NA
ASV1209	0	0	0	0	0	0.000938614604843251	0	0	0	0.000899529476889012	0	0	Bacteria	Chloroflexi	Dehalococcoidia	NA	NA	NA	NA
ASV1210	0	0	0	0	0	0.000750891683874601	0.00173913043478261	0.000729394602479942	0	0	0	0	NA	NA	NA	NA	NA	NA	NA
ASV1211	0	0	0	0	0	0	0.00447204968944099	0	0	0	0	0	NA	NA	NA	NA	NA	NA	NA
ASV1212	0	0	0	0	0	0	0	0.00187558612066271	0	0	0	0	Bacteria	NA	NA	NA	NA	NA	NA
ASV1213	0	0	0	0	0	0	0	0	0.00147130946542423	0	0	0	NA	NA	NA	NA	NA	NA	NA
ASV1214	0	0	0	0	0	0	0	0	0.00147130946542423	0	0	0	Bacteria	Chloroflexi	Dehalococcoidia	661239	NA	NA	NA
ASV1215	0	0	0	0	0	0	0	0	0.00147130946542423	0	0	0	NA	NA	NA	NA	NA	NA	NA
ASV1216	0	0	0	0	0	0	0	0	0	0.000553556601162469	0.00100260677762182	0	Bacteria	Actinobacteria	WCHB1-81	NA	NA	NA	NA
ASV1217	0	0	0	0	0	0	0	0	0	0	0.00180469219971927	0	NA	NA	NA	NA	NA	NA	NA
ASV1218	0	0	0	0	0	0	0	0	0	0	0.00120312813314618	0.000668225860340795	NA	NA	NA	NA	NA	NA	NA
ASV1219	0	0	0	0	0	0	0	0	0	0	0	0.00200467758102239	Bacteria	Proteobacteria	Gammaproteobacteria	Thiomicrospirales	Thiomicrospiraceae	Thiomicrorhabdus	NA
ASV1220	0	0	0	0	0	0	0	0	0	0	0	0.00200467758102239	Bacteria	Proteobacteria	Gammaproteobacteria	Vibrionales	Vibrionaceae	Enterovibrio	NA
ASV1221	0.00294168541270116	0	0	0	0	0	0	0	0	0	0	0	Bacteria	Proteobacteria	Deltaproteobacteria	NB1-j	NA	NA	NA
ASV1222	0.00294168541270116	0	0	0	0	0	0	0	0	0	0	0	Bacteria	Proteobacteria	Gammaproteobacteria	NA	NA	NA	NA
ASV1223	0.0012112822287593	0	0	0.000630596544330937	0	0	0	0	0	0	0	0	Bacteria	Bacteroidetes	Bacteroidia	NA	NA	NA	NA
ASV1224	0	0.00176770302589165	0	0	0	0	0	0	0	0	0	0	Bacteria	Bacteroidetes	Bacteroidia	Bacteroidales	Bacteroidetes BD2-2	NA	NA
ASV1225	0	0.00176770302589165	0	0	0	0	0	0	0	0	0	0	Bacteria	Proteobacteria	Deltaproteobacteria	Myxococcales	Sandaracinaceae	Sandaracinus	NA
ASV1226	0	0.00114380784028283	0	0.000378357926598562	0	0	0	0	0	0	0	0	NA	NA	NA	NA	NA	NA	NA
ASV1227	0	0	0	0.00107201412536259	0	0	0	0	0	0	0	0	Bacteria	Planctomycetes	Planctomycetacia	Pirellulales	Pirellulaceae	NA	NA
ASV1228	0	0	0	0.00107201412536259	0	0	0	0	0	0	0	0	Bacteria	Proteobacteria	Gammaproteobacteria	UBA10353 marine group	NA	NA	NA
ASV1229	0	0	0	0.00107201412536259	0	0	0	0	0	0	0	0	Bacteria	Proteobacteria	Gammaproteobacteria	NA	NA	NA	NA
ASV1230	0	0	0	0.00107201412536259	0	0	0	0	0	0	0	0	Bacteria	NA	NA	NA	NA	NA	NA
ASV1231	0	0	0	0.00107201412536259	0	0	0	0	0	0	0	0	NA	NA	NA	NA	NA	NA	NA
ASV1232	0	0	0	0.00107201412536259	0	0	0	0	0	0	0	0	Bacteria	Proteobacteria	Gammaproteobacteria	Chromatiales	Sedimenticolaceae	Sedimenticola	NA
ASV1233	0	0	0	0.00107201412536259	0	0	0	0	0	0	0	0	Bacteria	Proteobacteria	Gammaproteobacteria	Cellvibrionales	Halieaceae	NA	NA
ASV1234	0	0	0	0.00107201412536259	0	0	0	0	0	0	0	0	Bacteria	Bacteroidetes	Bacteroidia	Chitinophagales	Saprospiraceae	NA	NA
ASV1235	0	0	0	0.00107201412536259	0	0	0	0	0	0	0	0	Bacteria	Planctomycetes	Planctomycetacia	Pirellulales	Pirellulaceae	NA	NA
ASV1236	0	0	0	0.00107201412536259	0	0	0	0	0	0	0	0	NA	NA	NA	NA	NA	NA	NA
ASV1237	0	0	0	0.000693656198764031	0	0	0	0.000625195373554236	0	0	0	0	Bacteria	Proteobacteria	Gammaproteobacteria	NA	NA	NA	NA
ASV1238	0	0	0	0	0.0016444186496421	0	0	0	0	0	0	0	Archaea	Euryarchaeota	Thermoplasmata	Marine Benthic Group D and DHVEG-1	NA	NA	NA
ASV1239	0	0	0	0	0.000870574579222287	0	0	0	0.000653915317966323	0	0	0	NA	NA	NA	NA	NA	NA	NA
ASV1240	0	0	0	0	0	0.00319128965646705	0	0	0	0	0	0	Bacteria	Proteobacteria	Alphaproteobacteria	Rhodobacterales	Rhodobacteraceae	NA	NA
ASV1241	0	0	0	0	0	0.00206495213065515	0	0.000312597686777118	0	0.000207583725435926	0	0	NA	NA	NA	NA	NA	NA	NA
ASV1242	0	0	0	0	0	0.000750891683874601	0	0.00135458997603418	0	0	0	0	Archaea	Crenarchaeota	Bathyarchaeia	NA	NA	NA	NA
ASV1243	0	0	0	0	0	0	0.00422360248447205	0	0	0	0	0	Bacteria	Proteobacteria	Deltaproteobacteria	NB1-j	NA	NA	NA
ASV1244	0	0	0	0	0	0	0	0.001771386891737	0	0	0	0	Bacteria	Proteobacteria	Deltaproteobacteria	NA	NA	NA	NA
ASV1245	0	0	0	0	0	0	0	0.00135458997603418	0.000326957658983162	0	0	0	NA	NA	NA	NA	NA	NA	NA
ASV1246	0	0	0	0	0	0	0	0.000833593831405648	0	0	0.000902346099859635	0	Bacteria	Planctomycetes	Phycisphaerae	NA	NA	NA	NA
ASV1247	0	0	0	0	0	0	0	0	0.00138957005067844	0	0	0	Bacteria	Chloroflexi	NA	NA	NA	NA	NA
ASV1248	0	0	0	0	0	0	0	0	0.00138957005067844	0	0	0	Archaea	Asgardaeota	Odinarchaeia	NA	NA	NA	NA
ASV1249	0	0	0	0	0	0	0	0	0.00138957005067844	0	0	0	NA	NA	NA	NA	NA	NA	NA
ASV1250	0	0	0	0	0	0	0	0	0.000735654732712114	0	0.000802085422097453	0	Bacteria	Proteobacteria	Deltaproteobacteria	Desulfarculales	Desulfarculaceae	Desulfatiglans	NA
ASV1251	0	0	0	0	0	0	0	0	0.000572175903220533	0.000691945751453086	0	0	Bacteria	Acidobacteria	Aminicenantia	Aminicenantales	NA	NA	NA
ASV1252	0	0	0	0	0	0	0	0	0.000490436488474743	0.000415167450871852	0.000501303388810908	0	Bacteria	Planctomycetes	Phycisphaerae	DG-20	NA	NA	NA
ASV1253	0	0	0	0	0	0	0	0	0	0.00117630777747025	0	0	Bacteria	Acidobacteria	Aminicenantia	Aminicenantales	NA	NA	NA
ASV1254	0	0	0	0	0	0	0	0	0	0.00117630777747025	0	0	Bacteria	Planctomycetes	Phycisphaerae	MSBL9	SG8-4	NA	NA
ASV1255	0	0	0	0	0	0	0	0	0	0.00117630777747025	0	0	Bacteria	Chloroflexi	Dehalococcoidia	GIF9	AB-539-J10	SCGC-AB-539-J10	NA
ASV1256	0	0	0	0	0	0	0	0	0	0.00117630777747025	0	0	Bacteria	Planctomycetes	Phycisphaerae	Pla1 lineage	NA	NA	NA
ASV1257	0	0	0	0	0	0	0	0	0	0.000553556601162469	0.000902346099859635	0	Bacteria	Planctomycetes	Phycisphaerae	CCM11a	NA	NA	NA
ASV1258	0	0	0	0	0	0	0	0	0	0.00048436202601716	0.00100260677762182	0	NA	NA	NA	NA	NA	NA	NA
ASV1259	0	0	0	0	0	0	0	0	0	0	0.00170443152195709	0	NA	NA	NA	NA	NA	NA	NA
ASV1260	0	0	0	0	0	0	0	0	0	0	0.00170443152195709	0	Archaea	Asgardaeota	Lokiarchaeia	NA	NA	NA	NA
ASV1261	0	0	0	0	0	0	0	0	0	0	0.00170443152195709	0	NA	NA	NA	NA	NA	NA	NA
ASV1262	0	0	0	0	0	0	0	0	0	0	0.00170443152195709	0	Archaea	Crenarchaeota	NA	NA	NA	NA	NA
ASV1263	0	0	0	0	0	0	0	0	0	0	0	0.00189330660429892	NA	NA	NA	NA	NA	NA	NA
ASV1264	0.0012112822287593	0	0	0.000567536889897843	0	0	0	0	0	0	0	0	NA	NA	NA	NA	NA	NA	NA
ASV1265	0.00103824191036511	0	0	0.000630596544330937	0	0	0	0	0	0	0	0	NA	NA	NA	NA	NA	NA	NA
ASV1266	0	0.00166372049495685	0	0	0	0	0	0	0	0	0	0	Bacteria	Planctomycetes	Planctomycetacia	Pirellulales	Pirellulaceae	NA	NA
ASV1267	0	0.00166372049495685	0	0	0	0	0	0	0	0	0	0	Bacteria	Proteobacteria	Deltaproteobacteria	Desulfobacterales	Desulfobacteraceae	Sva0081 sediment group	NA
ASV1268	0	0.00166372049495685	0	0	0	0	0	0	0	0	0	0	Bacteria	Actinobacteria	Acidimicrobiia	Microtrichales	Ilumatobacteraceae	Ilumatobacter	NA
ASV1269	0	0.00166372049495685	0	0	0	0	0	0	0	0	0	0	Bacteria	Proteobacteria	Alphaproteobacteria	Rhodovibrionales	Kiloniellaceae	Pelagibius	NA
ASV1270	0	0.00114380784028283	0.00245579567779961	0	0	0	0	0	0	0	0	0	Bacteria	Acidobacteria	Acidobacteriia	Solibacterales	Solibacteraceae (Subgroup 3)	PAUC26f	NA
ASV1271	0	0.000519912654674015	0	0.000693656198764031	0	0	0	0	0	0	0	0	Bacteria	Proteobacteria	Deltaproteobacteria	Desulfobacterales	Desulfobulbaceae	Desulfocapsa	NA
ASV1272	0	0	0	0.0010089544709295	0	0	0	0	0	0	0	0	Bacteria	Proteobacteria	Deltaproteobacteria	Myxococcales	Sandaracinaceae	Sandaracinus	NA
ASV1273	0	0	0	0.0010089544709295	0	0	0	0	0	0	0	0	Bacteria	Proteobacteria	Gammaproteobacteria	EPR3968-O8a-Bc78	NA	NA	NA
ASV1274	0	0	0	0.0010089544709295	0	0	0	0	0	0	0	0	Bacteria	Proteobacteria	Gammaproteobacteria	SZB50	NA	NA	NA
ASV1275	0	0	0	0.0010089544709295	0	0	0	0	0	0	0	0	Bacteria	Proteobacteria	Gammaproteobacteria	NA	NA	NA	NA
ASV1276	0	0	0	0.0010089544709295	0	0	0	0	0	0	0	0	NA	NA	NA	NA	NA	NA	NA
ASV1277	0	0	0	0.0010089544709295	0	0	0	0	0	0	0	0	Bacteria	Verrucomicrobia	Verrucomicrobiae	Opitutales	Puniceicoccaceae	Verruc-01	NA
ASV1278	0	0	0	0	0.00154768814083962	0	0	0	0	0	0	0	NA	NA	NA	NA	NA	NA	NA
ASV1279	0	0	0	0	0.00154768814083962	0	0	0	0	0	0	0	NA	NA	NA	NA	NA	NA	NA
ASV1280	0	0	0	0	0.00154768814083962	0	0	0	0	0	0	0	Bacteria	Proteobacteria	Deltaproteobacteria	Desulfarculales	Desulfarculaceae	Desulfatiglans	NA
ASV1281	0	0	0	0	0.00154768814083962	0	0	0	0	0	0	0	Archaea	Euryarchaeota	Thermoplasmata	Marine Benthic Group D and DHVEG-1	NA	NA	NA
ASV1282	0	0	0	0	0.00154768814083962	0	0	0	0	0	0	0	Bacteria	NA	NA	NA	NA	NA	NA
ASV1283	0	0	0	0	0.00116076610562972	0	0	0	0	0	0.000401042711048727	0	NA	NA	NA	NA	NA	NA	NA
ASV1284	0	0	0	0	0.000967305088024763	0.0011263375258119	0	0	0	0	0	0	NA	NA	NA	NA	NA	NA	NA
ASV1285	0	0	0	0	0.000580383052814858	0	0.00124223602484472	0.000208398457851412	0	0.000138389150290617	0.000100260677762182	0	Archaea	Euryarchaeota	Thermoplasmata	Marine Benthic Group D and DHVEG-1	NA	NA	NA
ASV1286	0	0	0	0	0	0.00168950628871785	0	0	0	0	0	0.000779596837064261	Archaea	Crenarchaeota	Bathyarchaeia	NA	NA	NA	NA
ASV1287	0	0	0	0	0	0.0011263375258119	0	0.000416796915702824	0	0.000415167450871852	0	0	Bacteria	TA06	NA	NA	NA	NA	NA
ASV1288	0	0	0	0	0	0.000938614604843251	0	0	0.000899133562203695	0	0	0	NA	NA	NA	NA	NA	NA	NA
ASV1289	0	0	0	0	0	0	0.00397515527950311	0	0	0	0	0	Bacteria	Planctomycetes	Phycisphaerae	MSBL9	SG8-4	NA	NA
ASV1290	0	0	0	0	0	0	0.00397515527950311	0	0	0	0	0	Bacteria	Proteobacteria	Gammaproteobacteria	NA	NA	NA	NA
ASV1291	0	0	0	0	0	0	0.00273291925465838	0.000312597686777118	0	0	0.000200521355524363	0	Bacteria	Proteobacteria	Alphaproteobacteria	SAR11 clade	Clade I	NA	NA
ASV1292	0	0	0	0	0	0	0	0.0016671876628113	0	0	0	0	Bacteria	Acidobacteria	Subgroup 21	NA	NA	NA	NA
ASV1293	0	0	0	0	0	0	0	0.0016671876628113	0	0	0	0	Bacteria	Chloroflexi	Anaerolineae	NA	NA	NA	NA
ASV1294	0	0	0	0	0	0	0	0.00114619151818277	0	0.000345972875726543	0	0	NA	NA	NA	NA	NA	NA	NA
ASV1295	0	0	0	0	0	0	0	0	0.00130783063593265	0	0	0	Bacteria	Acidobacteria	Aminicenantia	Aminicenantales	NA	NA	NA
ASV1296	0	0	0	0	0	0	0	0	0.00130783063593265	0	0	0	Bacteria	Chloroflexi	Dehalococcoidia	t0.6.f	NA	NA	NA
ASV1297	0	0	0	0	0	0	0	0	0.000653915317966323	0.000553556601162469	0	0	Bacteria	Bacteroidetes	Bacteroidia	Bacteroidales	NA	NA	NA
ASV1298	0	0	0	0	0	0	0	0	0	0.00110711320232494	0	0	Bacteria	Proteobacteria	Alphaproteobacteria	Rhodobacterales	Rhodobacteraceae	NA	NA
ASV1299	0	0	0	0	0	0	0	0	0	0.00110711320232494	0	0	Bacteria	Proteobacteria	Deltaproteobacteria	NA	NA	NA	NA
ASV1300	0	0	0	0	0	0	0	0	0	0.00110711320232494	0	0	Bacteria	Chloroflexi	Dehalococcoidia	GIF9	AB-539-J10	SCGC-AB-539-J10	NA
ASV1301	0	0	0	0	0	0	0	0	0	0.00110711320232494	0	0	Bacteria	NA	NA	NA	NA	NA	NA
ASV1302	0	0	0	0	0	0	0	0	0	0.00110711320232494	0	0	NA	NA	NA	NA	NA	NA	NA
ASV1303	0	0	0	0	0	0	0	0	0	0	0.00160417084419491	0	NA	NA	NA	NA	NA	NA	NA
ASV1304	0	0	0	0	0	0	0	0	0	0	0.00160417084419491	0	Bacteria	Chloroflexi	Dehalococcoidia	NA	NA	NA	NA
ASV1305	0	0	0	0	0	0	0	0	0	0	0	0.00178193562757545	Bacteria	Chloroflexi	Dehalococcoidia	GIF9	AB-539-J10	SCGC-AB-539-J10	NA
ASV1306	0.00259560477591279	0	0	0	0	0	0	0	0	0	0	0	Bacteria	Proteobacteria	Gammaproteobacteria	NA	NA	NA	NA
ASV1307	0.00259560477591279	0	0	0	0	0	0	0	0	0	0	0	Bacteria	Chloroflexi	KD4-96	NA	NA	NA	NA
ASV1308	0.00259560477591279	0	0	0	0	0	0	0	0	0	0	0	Bacteria	Proteobacteria	Deltaproteobacteria	Desulfobacterales	Desulfobacteraceae	NA	NA
ASV1309	0.00173040318394186	0.000519912654674015	0	0	0	0	0	0	0	0	0	0	Bacteria	Planctomycetes	Planctomycetacia	Planctomycetales	Rubinisphaeraceae	SH-PL14	NA
ASV1310	0.00173040318394186	0	0	0	0	0	0	0.00052099614462853	0	0	0	0	Archaea	Thaumarchaeota	Nitrososphaeria	Nitrosopumilales	Nitrosopumilaceae	Candidatus Nitrosopumilus	NA
ASV1311	0	0.00155973796402204	0	0	0	0	0	0	0	0	0	0	Bacteria	Proteobacteria	Alphaproteobacteria	Rhizobiales	NA	NA	NA
ASV1312	0	0.00155973796402204	0	0	0	0	0	0	0	0	0	0	Bacteria	Chloroflexi	Anaerolineae	Anaerolineales	Anaerolineaceae	NA	NA
ASV1313	0	0.00155973796402204	0	0	0	0	0	0	0	0	0	0	Bacteria	Verrucomicrobia	Verrucomicrobiae	Verrucomicrobiales	Rubritaleaceae	NA	NA
ASV1314	0	0.00155973796402204	0	0	0	0	0	0	0	0	0	0	Archaea	Crenarchaeota	Bathyarchaeia	NA	NA	NA	NA
ASV1315	0	0.000727877716543621	0	0.00050447723546475	0	0	0	0	0	0	0	0	Bacteria	Proteobacteria	Alphaproteobacteria	Rhizobiales	Beijerinckiaceae	NA	NA
ASV1316	0	0	0	0.000945894816496406	0	0	0	0	0	0	0	0	Bacteria	Proteobacteria	Gammaproteobacteria	NA	NA	NA	NA
ASV1317	0	0	0	0.000945894816496406	0	0	0	0	0	0	0	0	Bacteria	Proteobacteria	Gammaproteobacteria	Cellvibrionales	Halieaceae	NA	NA
ASV1318	0	0	0	0.000945894816496406	0	0	0	0	0	0	0	0	Bacteria	Planctomycetes	Pla4 lineage	NA	NA	NA	NA
ASV1319	0	0	0	0.000945894816496406	0	0	0	0	0	0	0	0	Bacteria	Proteobacteria	Alphaproteobacteria	Rhodobacterales	Rhodobacteraceae	Oceanicella	NA
ASV1320	0	0	0	0.000945894816496406	0	0	0	0	0	0	0	0	Bacteria	Proteobacteria	Gammaproteobacteria	NA	NA	NA	NA
ASV1321	0	0	0	0.000945894816496406	0	0	0	0	0	0	0	0	Bacteria	Proteobacteria	Gammaproteobacteria	NA	NA	NA	NA
ASV1322	0	0	0	0.000945894816496406	0	0	0	0	0	0	0	0	Bacteria	NA	NA	NA	NA	NA	NA
ASV1323	0	0	0	0.000945894816496406	0	0	0	0	0	0	0	0	Bacteria	Proteobacteria	Gammaproteobacteria	UBA10353 marine group	NA	NA	NA
ASV1324	0	0	0	0.000945894816496406	0	0	0	0	0	0	0	0	Bacteria	Cyanobacteria	Oxyphotobacteria	Phormidesmiales	Phormidesmiaceae	Phormidesmis ANT.LACV5.1	NA
ASV1326	0	0	0	0.000945894816496406	0	0	0	0	0	0	0	0	Bacteria	Proteobacteria	Alphaproteobacteria	NA	NA	NA	NA
ASV1327	0	0	0	0.000945894816496406	0	0	0	0	0	0	0	0	Bacteria	Proteobacteria	Alphaproteobacteria	NA	NA	NA	NA
ASV1328	0	0	0	0.000945894816496406	0	0	0	0	0	0	0	0	Bacteria	Bacteroidetes	Bacteroidia	NA	NA	NA	NA
ASV1329	0	0	0	0.000945894816496406	0	0	0	0	0	0	0	0	Bacteria	Bacteroidetes	Bacteroidia	Chitinophagales	Saprospiraceae	NA	NA
ASV1332	0	0	0	0.000945894816496406	0	0	0	0	0	0	0	0	Bacteria	Bacteroidetes	Bacteroidia	Flavobacteriales	Flavobacteriaceae	NA	NA
ASV1333	0	0	0	0.000945894816496406	0	0	0	0	0	0	0	0	NA	NA	NA	NA	NA	NA	NA
ASV1334	0	0	0	0.000945894816496406	0	0	0	0	0	0	0	0	NA	NA	NA	NA	NA	NA	NA
ASV1335	0	0	0	0.000630596544330937	0.000483652544012382	0	0	0	0	0	0	0	Bacteria	Proteobacteria	Gammaproteobacteria	NA	NA	NA	NA
ASV1336	0	0	0	0	0.00145095763203714	0	0	0	0	0	0	0	Bacteria	Fibrobacteres	Fibrobacteria	Fibrobacterales	NA	NA	NA
ASV1337	0	0	0	0	0	0.00281584381452975	0	0	0	0	0	0	Bacteria	Chloroflexi	Dehalococcoidia	Sh765B-AG-111	NA	NA	NA
ASV1338	0	0	0	0	0	0.00281584381452975	0	0	0	0	0	0	Archaea	Euryarchaeota	Thermoplasmata	Marine Benthic Group D and DHVEG-1	NA	NA	NA
ASV1339	0	0	0	0	0	0.00281584381452975	0	0	0	0	0	0	NA	NA	NA	NA	NA	NA	NA
ASV1340	0	0	0	0	0	0	0.00372670807453416	0	0	0	0	0	NA	NA	NA	NA	NA	NA	NA
ASV1341	0	0	0	0	0	0	0	0.00156298843388559	0	0	0	0	Bacteria	Proteobacteria	Deltaproteobacteria	Desulfobacterales	Desulfobacteraceae	SEEP-SRB1	NA
ASV1342	0	0	0	0	0	0	0	0.00156298843388559	0	0	0	0	Bacteria	Proteobacteria	Deltaproteobacteria	Myxococcales	VHS-B3-70	NA	NA
ASV1343	0	0	0	0	0	0	0	0.00156298843388559	0	0	0	0	Archaea	Crenarchaeota	Bathyarchaeia	NA	NA	NA	NA
ASV1344	0	0	0	0	0	0	0	0.00156298843388559	0	0	0	0	Bacteria	NA	NA	NA	NA	NA	NA
ASV1345	0	0	0	0	0	0	0	0.00156298843388559	0	0	0	0	Bacteria	Planctomycetes	Planctomycetacia	Pirellulales	Pirellulaceae	NA	NA
ASV1346	0	0	0	0	0	0	0	0	0.00122609122118686	0	0	0	Archaea	Euryarchaeota	Thermoplasmata	Marine Benthic Group D and DHVEG-1	NA	NA	NA
ASV1347	0	0	0	0	0	0	0	0	0.00122609122118686	0	0	0	NA	NA	NA	NA	NA	NA	NA
ASV1348	0	0	0	0	0	0	0	0	0.00122609122118686	0	0	0	Bacteria	Chloroflexi	Dehalococcoidia	GIF3	NA	NA	NA
ASV1349	0	0	0	0	0	0	0	0	0.00122609122118686	0	0	0	Bacteria	Planctomycetes	Phycisphaerae	MSBL9	NA	NA	NA
ASV1350	0	0	0	0	0	0	0	0	0.000653915317966323	0.000345972875726543	0	0.000222741953446932	NA	NA	NA	NA	NA	NA	NA
ASV1351	0	0	0	0	0	0	0	0	0	0.00103791862717963	0	0	Bacteria	Proteobacteria	Alphaproteobacteria	Rhodobacterales	Rhodobacteraceae	NA	NA
ASV1352	0	0	0	0	0	0	0	0	0	0.00103791862717963	0	0	Bacteria	NA	NA	NA	NA	NA	NA
ASV1353	0	0	0	0	0	0	0	0	0	0.000553556601162469	0	0.000779596837064261	NA	NA	NA	NA	NA	NA	NA
ASV1354	0	0	0	0	0	0	0	0	0	0	0	0.00167056465085199	Bacteria	Proteobacteria	Alphaproteobacteria	Rhodobacterales	Rhodobacteraceae	NA	NA
ASV1355	0	0	0	0	0	0	0	0	0	0	0	0.00167056465085199	Bacteria	Firmicutes	Bacilli	Bacillales	Paenibacillaceae	NA	NA
ASV1356	0.0024225644575186	0	0	0	0	0	0	0	0	0	0	0	NA	NA	NA	NA	NA	NA	NA
ASV1357	0.0024225644575186	0	0	0	0	0	0	0	0	0	0	0	Bacteria	Proteobacteria	Deltaproteobacteria	Desulfobacterales	Desulfobulbaceae	NA	NA
ASV1358	0.0024225644575186	0	0	0	0	0	0	0	0	0	0	0	Bacteria	Spirochaetes	Spirochaetia	Spirochaetales	Spirochaetaceae	NA	NA
ASV1359	0.0024225644575186	0	0	0	0	0	0	0	0	0	0	0	Bacteria	Proteobacteria	Gammaproteobacteria	NA	NA	NA	NA
ASV1360	0.0024225644575186	0	0	0	0	0	0	0	0	0	0	0	Bacteria	Proteobacteria	Gammaproteobacteria	Nitrosococcales	Nitrosococcaceae	NA	NA
ASV1361	0.0024225644575186	0	0	0	0	0	0	0	0	0	0	0	Bacteria	Planctomycetes	Phycisphaerae	Phycisphaerales	Phycisphaeraceae	Urania-1B-19 marine sediment group	NA
ASV1362	0.0024225644575186	0	0	0	0	0	0	0	0	0	0	0	Bacteria	Proteobacteria	Deltaproteobacteria	Myxococcales	MidBa8	NA	NA
ASV1363	0.0024225644575186	0	0	0	0	0	0	0	0	0	0	0	Bacteria	Proteobacteria	Gammaproteobacteria	NA	NA	NA	NA
ASV1364	0.00155736286554767	0	0	0.000315298272165469	0	0	0	0	0	0	0	0	NA	NA	NA	NA	NA	NA	NA
ASV1365	0.00103824191036511	0	0	0.00050447723546475	0	0	0	0	0	0	0	0	Bacteria	Bacteroidetes	Bacteroidia	Flavobacteriales	Flavobacteriaceae	NA	NA
ASV1366	0.000692161273576743	0	0	0.000630596544330937	0	0	0	0	0	0	0	0	Bacteria	Proteobacteria	Deltaproteobacteria	Desulfobacterales	Desulfobulbaceae	NA	NA
ASV1367	0.000346080636788372	0.000103982530934803	0	0.000252238617732375	9.67305088024763e-05	0	0.000496894409937888	0.000416796915702824	0	0	0	0	Bacteria	Proteobacteria	Deltaproteobacteria	Desulfobacterales	Desulfobacteraceae	NA	NA
ASV1368	0	0.00145575543308724	0	0	0	0	0	0	0	0	0	0	Bacteria	Bacteroidetes	Bacteroidia	NA	NA	NA	NA
ASV1369	0	0.00145575543308724	0	0	0	0	0	0	0	0	0	0	Bacteria	Verrucomicrobia	Verrucomicrobiae	Verrucomicrobiales	NA	NA	NA
ASV1370	0	0.00145575543308724	0	0	0	0	0	0	0	0	0	0	Bacteria	Proteobacteria	Deltaproteobacteria	Desulfobacterales	Desulfobacteraceae	Sva0081 sediment group	NA
ASV1371	0	0.000831860247478424	0	0.000378357926598562	0	0	0	0	0	0	0	0	Bacteria	Proteobacteria	Gammaproteobacteria	NA	NA	NA	NA
ASV1373	0	0.000519912654674015	0	0.000567536889897843	0	0	0	0	0	0	0	0	Bacteria	Nitrospirae	Nitrospira	Nitrospirales	Nitrospiraceae	Nitrospira	NA
ASV1374	0	0	0	0.000882835162063312	0	0	0	0	0	0	0	0	Bacteria	Gemmatimonadetes	BD2-11 terrestrial group	NA	NA	NA	NA
ASV1375	0	0	0	0.000882835162063312	0	0	0	0	0	0	0	0	Bacteria	Proteobacteria	Alphaproteobacteria	Rhizobiales	Rhizobiaceae	Ahrensia	NA
ASV1377	0	0	0	0.000882835162063312	0	0	0	0	0	0	0	0	Bacteria	Proteobacteria	Alphaproteobacteria	Rhizobiales	Rhizobiales Incertae Sedis	Bauldia	NA
ASV1378	0	0	0	0.000882835162063312	0	0	0	0	0	0	0	0	Bacteria	Proteobacteria	Alphaproteobacteria	Sphingomonadales	Sphingomonadaceae	Altererythrobacter	NA
ASV1379	0	0	0	0.000882835162063312	0	0	0	0	0	0	0	0	Bacteria	Verrucomicrobia	Verrucomicrobiae	Verrucomicrobiales	DEV007	NA	NA
ASV1380	0	0	0	0.000882835162063312	0	0	0	0	0	0	0	0	Bacteria	Proteobacteria	Gammaproteobacteria	NA	NA	NA	NA
ASV1381	0	0	0	0.000882835162063312	0	0	0	0	0	0	0	0	Bacteria	Planctomycetes	Planctomycetacia	Pirellulales	Pirellulaceae	NA	NA
ASV1382	0	0	0	0.000882835162063312	0	0	0	0	0	0	0	0	Bacteria	Lentisphaerae	Oligosphaeria	SS1-B-02-17	NA	NA	NA
ASV1383	0	0	0	0.000882835162063312	0	0	0	0	0	0	0	0	Bacteria	Bacteroidetes	Bacteroidia	Chitinophagales	Saprospiraceae	Portibacter	NA
ASV1384	0	0	0	0.000882835162063312	0	0	0	0	0	0	0	0	Bacteria	Planctomycetes	Pla4 lineage	NA	NA	NA	NA
ASV1385	0	0	0	0.000882835162063312	0	0	0	0	0	0	0	0	Bacteria	Proteobacteria	Gammaproteobacteria	NA	NA	NA	NA
ASV1386	0	0	0	0.000882835162063312	0	0	0	0	0	0	0	0	NA	NA	NA	NA	NA	NA	NA
ASV1387	0	0	0	0.000882835162063312	0	0	0	0	0	0	0	0	Bacteria	Proteobacteria	Deltaproteobacteria	SAR324 clade(Marine group B)	NA	NA	NA
ASV1388	0	0	0	0.000882835162063312	0	0	0	0	0	0	0	0	Bacteria	Verrucomicrobia	Verrucomicrobiae	Opitutales	Puniceicoccaceae	Cerasicoccus	NA
ASV1389	0	0	0	0.000882835162063312	0	0	0	0	0	0	0	0	Bacteria	Bacteroidetes	Bacteroidia	NA	NA	NA	NA
ASV1390	0	0	0	0.000882835162063312	0	0	0	0	0	0	0	0	NA	NA	NA	NA	NA	NA	NA
ASV1391	0	0	0	0.000882835162063312	0	0	0	0	0	0	0	0	Bacteria	Proteobacteria	Gammaproteobacteria	NA	NA	NA	NA
ASV1392	0	0	0	0.000882835162063312	0	0	0	0	0	0	0	0	Bacteria	Proteobacteria	Alphaproteobacteria	Rhodobacterales	Rhodobacteraceae	NA	NA
ASV1393	0	0	0	0.000882835162063312	0	0	0	0	0	0	0	0	Bacteria	Proteobacteria	Gammaproteobacteria	Cellvibrionales	Halieaceae	Halioglobus	NA
ASV1394	0	0	0	0.000882835162063312	0	0	0	0	0	0	0	0	Bacteria	NA	NA	NA	NA	NA	NA
ASV1395	0	0	0	0.000882835162063312	0	0	0	0	0	0	0	0	Bacteria	Proteobacteria	Gammaproteobacteria	NA	NA	NA	NA
ASV1396	0	0	0	0.000882835162063312	0	0	0	0	0	0	0	0	Bacteria	Proteobacteria	Deltaproteobacteria	Myxococcales	MidBa8	NA	NA
ASV1397	0	0	0	0	0.00135422712323467	0	0	0	0	0	0	0	Bacteria	Chloroflexi	Dehalococcoidia	GIF3	NA	NA	NA
ASV1398	0	0	0	0	0.00135422712323467	0	0	0	0	0	0	0	Bacteria	Proteobacteria	Deltaproteobacteria	Desulfobacterales	Desulfobacteraceae	NA	NA
ASV1399	0	0	0	0	0.00135422712323467	0	0	0	0	0	0	0	Bacteria	Planctomycetes	Phycisphaerae	CCM11a	NA	NA	NA
ASV1400	0	0	0	0	0.00135422712323467	0	0	0	0	0	0	0	NA	NA	NA	NA	NA	NA	NA
ASV1401	0	0	0	0	0.00135422712323467	0	0	0	0	0	0	0	Bacteria	Chloroflexi	Dehalococcoidia	MSBL5	NA	NA	NA
ASV1402	0	0	0	0	0.00135422712323467	0	0	0	0	0	0	0	NA	NA	NA	NA	NA	NA	NA
ASV1403	0	0	0	0	0.00135422712323467	0	0	0	0	0	0	0	Bacteria	NA	NA	NA	NA	NA	NA
ASV1404	0	0	0	0	0.00135422712323467	0	0	0	0	0	0	0	Bacteria	NA	NA	NA	NA	NA	NA
ASV1405	0	0	0	0	0.00135422712323467	0	0	0	0	0	0	0	Archaea	Crenarchaeota	NA	NA	NA	NA	NA
ASV1406	0	0	0	0	0.000386922035209905	0	0	0.00052099614462853	0	0	0.000501303388810908	0	NA	NA	NA	NA	NA	NA	NA
ASV1407	0	0	0	0	0	0	0.00347826086956522	0	0	0	0	0	NA	NA	NA	NA	NA	NA	NA
ASV1408	0	0	0	0	0	0	0.00347826086956522	0	0	0	0	0	Bacteria	Chloroflexi	Dehalococcoidia	MSBL5	NA	NA	NA
ASV1409	0	0	0	0	0	0	0	0.00145878920495988	0	0	0	0	Bacteria	NA	NA	NA	NA	NA	NA
ASV1410	0	0	0	0	0	0	0	0.00145878920495988	0	0	0	0	NA	NA	NA	NA	NA	NA	NA
ASV1411	0	0	0	0	0	0	0	0.00145878920495988	0	0	0	0	Bacteria	Acidobacteria	Thermoanaerobaculia	Thermoanaerobaculales	Thermoanaerobaculaceae	Subgroup 23	NA
ASV1412	0	0	0	0	0	0	0	0.000729394602479942	0	0	0	0.000779596837064261	NA	NA	NA	NA	NA	NA	NA
ASV1413	0	0	0	0	0	0	0	0	0.00114435180644107	0	0	0	Archaea	Asgardaeota	Lokiarchaeia	NA	NA	NA	NA
ASV1414	0	0	0	0	0	0	0	0	0.00114435180644107	0	0	0	NA	NA	NA	NA	NA	NA	NA
ASV1415	0	0	0	0	0	0	0	0	0.00114435180644107	0	0	0	Bacteria	NA	NA	NA	NA	NA	NA
ASV1416	0	0	0	0	0	0	0	0	0.00114435180644107	0	0	0	Archaea	Crenarchaeota	Bathyarchaeia	NA	NA	NA	NA
ASV1417	0	0	0	0	0	0	0	0	0.00114435180644107	0	0	0	Bacteria	Chloroflexi	Dehalococcoidia	NA	NA	NA	NA
ASV1418	0	0	0	0	0	0	0	0	0.00114435180644107	0	0	0	Bacteria	Chloroflexi	NA	NA	NA	NA	NA
ASV1419	0	0	0	0	0	0	0	0	0.000572175903220533	0.00048436202601716	0	0	NA	NA	NA	NA	NA	NA	NA
ASV1420	0	0	0	0	0	0	0	0	0	0.000968724052034321	0	0	Bacteria	Chloroflexi	Dehalococcoidia	NA	NA	NA	NA
ASV1421	0	0	0	0	0	0	0	0	0	0.000968724052034321	0	0	NA	NA	NA	NA	NA	NA	NA
ASV1422	0	0	0	0	0	0	0	0	0	0.000968724052034321	0	0	NA	NA	NA	NA	NA	NA	NA
ASV1423	0	0	0	0	0	0	0	0	0	0.000968724052034321	0	0	Bacteria	NA	NA	NA	NA	NA	NA
ASV1424	0	0	0	0	0	0	0	0	0	0.000968724052034321	0	0	NA	NA	NA	NA	NA	NA	NA
ASV1425	0	0	0	0	0	0	0	0	0	0.000968724052034321	0	0	NA	NA	NA	NA	NA	NA	NA
ASV1426	0	0	0	0	0	0	0	0	0	0.000968724052034321	0	0	Bacteria	Chloroflexi	Dehalococcoidia	NA	NA	NA	NA
ASV1427	0	0	0	0	0	0	0	0	0	0.000968724052034321	0	0	Bacteria	Chloroflexi	Dehalococcoidia	GIF9	AB-539-J10	SCGC-AB-539-J10	NA
ASV1428	0	0	0	0	0	0	0	0	0	0.000968724052034321	0	0	Bacteria	Planctomycetes	Phycisphaerae	NA	NA	NA	NA
ASV1429	0	0	0	0	0	0	0	0	0	0.000345972875726543	0	0.00100233879051119	Bacteria	NA	NA	NA	NA	NA	NA
ASV1430	0	0	0	0	0	0	0	0	0	0	0	0.00155919367412852	Bacteria	Chloroflexi	Anaerolineae	Thermoflexales	Thermoflexaceae	Thermoflexus	NA
ASV1431	0.00224952413912442	0	0	0	0	0	0	0	0	0	0	0	Bacteria	Gemmatimonadetes	BD2-11 terrestrial group	NA	NA	NA	NA
ASV1432	0.000692161273576743	0	0	0.000567536889897843	0	0	0	0	0	0	0	0	Bacteria	Dadabacteria	Dadabacteriia	Dadabacteriales	NA	NA	NA
ASV1433	0	0.00135177290215244	0	0	0	0	0	0	0	0	0	0	Bacteria	Proteobacteria	Deltaproteobacteria	NA	NA	NA	NA
ASV1434	0	0.00135177290215244	0	0	0	0	0	0	0	0	0	0	Bacteria	Bacteroidetes	Bacteroidia	Chitinophagales	Saprospiraceae	Portibacter	NA
ASV1435	0	0.00135177290215244	0	0	0	0	0	0	0	0	0	0	Bacteria	Planctomycetes	Planctomycetacia	Pirellulales	Pirellulaceae	NA	NA
ASV1436	0	0.00135177290215244	0	0	0	0	0	0	0	0	0	0	Bacteria	Gemmatimonadetes	BD2-11 terrestrial group	NA	NA	NA	NA
ASV1437	0	0.00135177290215244	0	0	0	0	0	0	0	0	0	0	Bacteria	Proteobacteria	Alphaproteobacteria	Rhizobiales	Rhizobiaceae	NA	NA
ASV1438	0	0.00135177290215244	0	0	0	0	0	0	0	0	0	0	Bacteria	Bacteroidetes	Bacteroidia	NA	NA	NA	NA
ASV1439	0	0.000727877716543621	0	0.000378357926598562	0	0	0	0	0	0	0	0	Bacteria	Cyanobacteria	Oxyphotobacteria	Nostocales	Cyanobacteriaceae	Cyanobacterium CLg1	NA
ASV1440	0	0.000415930123739212	0	0.000567536889897843	0	0	0	0	0	0	0	0	Bacteria	Verrucomicrobia	Verrucomicrobiae	Verrucomicrobiales	DEV007	NA	NA
ASV1441	0	0	0	0.000819775507630218	0	0	0	0	0	0	0	0	Bacteria	Proteobacteria	Gammaproteobacteria	NA	NA	NA	NA
ASV1442	0	0	0	0.000819775507630218	0	0	0	0	0	0	0	0	Bacteria	Proteobacteria	Deltaproteobacteria	Desulfobacterales	Desulfobacteraceae	NA	NA
ASV1443	0	0	0	0.000819775507630218	0	0	0	0	0	0	0	0	Bacteria	Proteobacteria	Deltaproteobacteria	Desulfobacterales	Desulfobacteraceae	NA	NA
ASV1444	0	0	0	0.000819775507630218	0	0	0	0	0	0	0	0	Bacteria	Proteobacteria	Alphaproteobacteria	Rhodobacterales	Rhodobacteraceae	NA	NA
ASV1445	0	0	0	0.000819775507630218	0	0	0	0	0	0	0	0	NA	NA	NA	NA	NA	NA	NA
ASV1446	0	0	0	0.000819775507630218	0	0	0	0	0	0	0	0	Bacteria	Planctomycetes	Phycisphaerae	MSBL9	SG8-4	NA	NA
ASV1447	0	0	0	0.000819775507630218	0	0	0	0	0	0	0	0	Bacteria	Planctomycetes	Planctomycetacia	Pirellulales	Pirellulaceae	Blastopirellula	NA
ASV1448	0	0	0	0.000819775507630218	0	0	0	0	0	0	0	0	Bacteria	Acidobacteria	Aminicenantia	Aminicenantales	NA	NA	NA
ASV1449	0	0	0	0.000819775507630218	0	0	0	0	0	0	0	0	Bacteria	Proteobacteria	Gammaproteobacteria	EPR3968-O8a-Bc78	NA	NA	NA
ASV1450	0	0	0	0.000819775507630218	0	0	0	0	0	0	0	0	Bacteria	Proteobacteria	NA	NA	NA	NA	NA
ASV1451	0	0	0	0.000819775507630218	0	0	0	0	0	0	0	0	Bacteria	Bacteroidetes	Bacteroidia	NA	NA	NA	NA
ASV1452	0	0	0	0.000819775507630218	0	0	0	0	0	0	0	0	Bacteria	Chlamydiae	Chlamydiae	Chlamydiales	Simkaniaceae	Candidatus Fritschea	NA
ASV1453	0	0	0	0.000819775507630218	0	0	0	0	0	0	0	0	Bacteria	Proteobacteria	Gammaproteobacteria	NA	NA	NA	NA
ASV1454	0	0	0	0.000819775507630218	0	0	0	0	0	0	0	0	Bacteria	Proteobacteria	Gammaproteobacteria	NA	NA	NA	NA
ASV1455	0	0	0	0.000819775507630218	0	0	0	0	0	0	0	0	Bacteria	Acidobacteria	Subgroup 22	NA	NA	NA	NA
ASV1456	0	0	0	0	0.00125749661443219	0	0	0	0	0	0	0	NA	NA	NA	NA	NA	NA	NA
ASV1457	0	0	0	0	0.00125749661443219	0	0	0	0	0	0	0	NA	NA	NA	NA	NA	NA	NA
ASV1458	0	0	0	0	0.00125749661443219	0	0	0	0	0	0	0	NA	NA	NA	NA	NA	NA	NA
ASV1459	0	0	0	0	0.00125749661443219	0	0	0	0	0	0	0	Bacteria	Spirochaetes	Leptospirae	Leptospirales	Leptospiraceae	RBG-16-49-21	NA
ASV1460	0	0	0	0	0	0.00244039797259245	0	0	0	0	0	0	NA	NA	NA	NA	NA	NA	NA
ASV1461	0	0	0	0	0	0.00244039797259245	0	0	0	0	0	0	Bacteria	Chloroflexi	Dehalococcoidia	GIF9	AB-539-J10	SCGC-AB-539-J10	NA
ASV1462	0	0	0	0	0	0.000750891683874601	0	0	0	0.000345972875726543	0.000401042711048727	0	NA	NA	NA	NA	NA	NA	NA
ASV1463	0	0	0	0	0	0.000750891683874601	0.00124223602484472	0	0.000326957658983162	0	0	0	NA	NA	NA	NA	NA	NA	NA
ASV1464	0	0	0	0	0	0	0.00322981366459627	0	0	0	0	0	Bacteria	NA	NA	NA	NA	NA	NA
ASV1465	0	0	0	0	0	0	0.00124223602484472	0.000833593831405648	0	0	0	0	Bacteria	Proteobacteria	Deltaproteobacteria	Desulfobacterales	Desulfobacteraceae	Desulfococcus	NA
ASV1466	0	0	0	0	0	0	0	0.00135458997603418	0	0	0	0	Bacteria	Gemmatimonadetes	BD2-11 terrestrial group	NA	NA	NA	NA
ASV1467	0	0	0	0	0	0	0	0.00135458997603418	0	0	0	0	Bacteria	Proteobacteria	Gammaproteobacteria	D90	NA	NA	NA
ASV1468	0	0	0	0	0	0	0	0.00135458997603418	0	0	0	0	Bacteria	Spirochaetes	Spirochaetia	Spirochaetales	Spirochaetaceae	Spirochaeta 2	NA
ASV1469	0	0	0	0	0	0	0	0.00135458997603418	0	0	0	0	Bacteria	NA	NA	NA	NA	NA	NA
ASV1470	0	0	0	0	0	0	0	0.00135458997603418	0	0	0	0	Bacteria	Chloroflexi	Dehalococcoidia	NA	NA	NA	NA
ASV1471	0	0	0	0	0	0	0	0.00135458997603418	0	0	0	0	Bacteria	Proteobacteria	Deltaproteobacteria	Sva0485	NA	NA	NA
ASV1472	0	0	0	0	0	0	0	0.00135458997603418	0	0	0	0	Bacteria	Chloroflexi	Anaerolineae	Anaerolineales	Anaerolineaceae	NA	NA
ASV1473	0	0	0	0	0	0	0	0.00135458997603418	0	0	0	0	Bacteria	Atribacteria	JS1	NA	NA	NA	NA
ASV1474	0	0	0	0	0	0	0	0.00135458997603418	0	0	0	0	NA	NA	NA	NA	NA	NA	NA
ASV1475	0	0	0	0	0	0	0	0.00135458997603418	0	0	0	0	Bacteria	Planctomycetes	Phycisphaerae	MSBL9	NA	NA	NA
ASV1476	0	0	0	0	0	0	0	0	0.00106261239169528	0	0	0	Archaea	Euryarchaeota	Thermoplasmata	Marine Benthic Group D and DHVEG-1	NA	NA	NA
ASV1477	0	0	0	0	0	0	0	0	0.00106261239169528	0	0	0	Bacteria	Fibrobacteres	Fibrobacteria	Fibrobacterales	NA	NA	NA
ASV1478	0	0	0	0	0	0	0	0	0.00106261239169528	0	0	0	Bacteria	Chloroflexi	Dehalococcoidia	GIF3	NA	NA	NA
ASV1479	0	0	0	0	0	0	0	0	0.00106261239169528	0	0	0	Bacteria	Planctomycetes	Phycisphaerae	MSBL9	NA	NA	NA
ASV1480	0	0	0	0	0	0	0	0	0.00106261239169528	0	0	0	Bacteria	Planctomycetes	Phycisphaerae	mle1-8	NA	NA	NA
ASV1481	0	0	0	0	0	0	0	0	0.00106261239169528	0	0	0	NA	NA	NA	NA	NA	NA	NA
ASV1482	0	0	0	0	0	0	0	0	0.000735654732712114	0	0.000401042711048727	0	NA	NA	NA	NA	NA	NA	NA
ASV1483	0	0	0	0	0	0	0	0	0.000490436488474743	0	0.000701824744335272	0	NA	NA	NA	NA	NA	NA	NA
ASV1484	0	0	0	0	0	0	0	0	0.000408697073728952	0.000553556601162469	0	0	Bacteria	LCP-89	NA	NA	NA	NA	NA
ASV1485	0	0	0	0	0	0	0	0	0	0.000899529476889012	0	0	Bacteria	LCP-89	NA	NA	NA	NA	NA
ASV1486	0	0	0	0	0	0	0	0	0	0.000899529476889012	0	0	Bacteria	Poribacteria	NA	NA	NA	NA	NA
ASV1487	0	0	0	0	0	0	0	0	0	0.000899529476889012	0	0	Bacteria	Acidobacteria	Aminicenantia	Aminicenantales	NA	NA	NA
ASV1488	0	0	0	0	0	0	0	0	0	0.000899529476889012	0	0	NA	NA	NA	NA	NA	NA	NA
ASV1489	0	0	0	0	0	0	0	0	0	0.000899529476889012	0	0	Bacteria	Chloroflexi	Anaerolineae	Thermoflexales	Thermoflexaceae	Thermoflexus	NA
ASV1490	0	0	0	0	0	0	0	0	0	0.000899529476889012	0	0	Bacteria	TA06	NA	NA	NA	NA	NA
ASV1491	0	0	0	0	0	0	0	0	0	0.000899529476889012	0	0	Bacteria	Chloroflexi	Dehalococcoidia	S085	NA	NA	NA
ASV1492	0	0	0	0	0	0	0	0	0	0.00048436202601716	0	0.000668225860340795	Bacteria	Gemmatimonadetes	BD2-11 terrestrial group	NA	NA	NA	NA
ASV1493	0	0	0	0	0	0	0	0	0	0	0.00130338881090836	0	Archaea	Euryarchaeota	Thermoplasmata	Marine Benthic Group D and DHVEG-1	NA	NA	NA
ASV1494	0	0	0	0	0	0	0	0	0	0	0.00130338881090836	0	NA	NA	NA	NA	NA	NA	NA
ASV1495	0	0	0	0	0	0	0	0	0	0	0.00130338881090836	0	Archaea	Nanoarchaeaeota	Woesearchaeia	NA	NA	NA	NA
ASV1496	0	0	0	0	0	0	0	0	0	0	0.00130338881090836	0	Bacteria	Bacteroidetes	Bacteroidia	NA	NA	NA	NA
ASV1497	0	0	0	0	0	0	0	0	0	0	0.00130338881090836	0	NA	NA	NA	NA	NA	NA	NA
ASV1498	0	0	0	0	0	0	0	0	0	0	0	0.00144782269740506	Bacteria	Firmicutes	Bacilli	Bacillales	Bacillaceae	Anaerobacillus	NA
ASV1499	0	0	0	0	0	0	0	0	0	0	0	0.00144782269740506	Bacteria	Bacteroidetes	Bacteroidia	NA	NA	NA	NA
ASV1500	0.00207648382073023	0	0	0	0	0	0	0	0	0	0	0	Bacteria	Proteobacteria	Gammaproteobacteria	pItb-vmat-80	NA	NA	NA
ASV1501	0.00207648382073023	0	0	0	0	0	0	0	0	0	0	0	Bacteria	Proteobacteria	Gammaproteobacteria	Ectothiorhodospirales	Ectothiorhodospiraceae	Thiogranum	NA
ASV1502	0.00207648382073023	0	0	0	0	0	0	0	0	0	0	0	Bacteria	Proteobacteria	Gammaproteobacteria	HOC36	NA	NA	NA
ASV1503	0.00207648382073023	0	0	0	0	0	0	0	0	0	0	0	Bacteria	Acidobacteria	Subgroup 26	NA	NA	NA	NA
ASV1504	0.00103824191036511	0	0.000982318271119843	0.000252238617732375	0	0	0	0	0	0	0	0	Bacteria	Calditrichaeota	Calditrichia	Calditrichales	Calditrichaceae	Caldithrix	NA
ASV1505	0.00103824191036511	0.000623895185608818	0	0	0	0	0	0	0	0	0	0	Bacteria	Bacteroidetes	Ignavibacteria	Ignavibacteriales	Melioribacteraceae	IheB3-7	NA
ASV1506	0	0.00124779037121764	0	0	0	0	0	0	0	0	0	0	Bacteria	Proteobacteria	Deltaproteobacteria	Desulfobacterales	Desulfobacteraceae	Sva0081 sediment group	NA
ASV1507	0	0.00124779037121764	0	0	0	0	0	0	0	0	0	0	Bacteria	Planctomycetes	Planctomycetacia	Pirellulales	Pirellulaceae	Rubripirellula	NA
ASV1508	0	0.00124779037121764	0	0	0	0	0	0	0	0	0	0	NA	NA	NA	NA	NA	NA	NA
ASV1509	0	0.00124779037121764	0	0	0	0	0	0	0	0	0	0	Bacteria	Bacteroidetes	Bacteroidia	Bacteroidales	Bacteroidetes BD2-2	NA	NA
ASV1510	0	0.00124779037121764	0	0	0	0	0	0	0	0	0	0	NA	NA	NA	NA	NA	NA	NA
ASV1511	0	0.00124779037121764	0	0	0	0	0	0	0	0	0	0	Bacteria	Actinobacteria	Acidimicrobiia	NA	NA	NA	NA
ASV1512	0	0.00124779037121764	0	0	0	0	0	0	0	0	0	0	Bacteria	Proteobacteria	Deltaproteobacteria	Desulfobacterales	Desulfobulbaceae	Desulfobulbus	NA
ASV1513	0	0.00124779037121764	0	0	0	0	0	0	0	0	0	0	Bacteria	Proteobacteria	Gammaproteobacteria	NA	NA	NA	NA
ASV1514	0	0.00124779037121764	0	0	0	0	0	0	0	0	0	0	Bacteria	Planctomycetes	Planctomycetacia	Pirellulales	Pirellulaceae	Blastopirellula	NA
ASV1515	0	0	0	0.000756715853197125	0	0	0	0	0	0	0	0	Bacteria	Bacteroidetes	Bacteroidia	Bacteroidales	Marinilabiliaceae	NA	NA
ASV1516	0	0	0	0.000756715853197125	0	0	0	0	0	0	0	0	Bacteria	Proteobacteria	Deltaproteobacteria	Sva0485	NA	NA	NA
ASV1517	0	0	0	0.000756715853197125	0	0	0	0	0	0	0	0	Bacteria	Proteobacteria	Gammaproteobacteria	Cellvibrionales	Halieaceae	NA	NA
ASV1518	0	0	0	0.000756715853197125	0	0	0	0	0	0	0	0	Bacteria	Proteobacteria	Alphaproteobacteria	Rhodobacterales	Rhodobacteraceae	NA	NA
ASV1519	0	0	0	0.000756715853197125	0	0	0	0	0	0	0	0	Bacteria	Proteobacteria	Alphaproteobacteria	Rhizobiales	Rhizobiaceae	Pseudahrensia	NA
ASV1520	0	0	0	0.000756715853197125	0	0	0	0	0	0	0	0	Bacteria	Acidobacteria	Subgroup 17	NA	NA	NA	NA
ASV1521	0	0	0	0.000756715853197125	0	0	0	0	0	0	0	0	NA	NA	NA	NA	NA	NA	NA
ASV1522	0	0	0	0.000756715853197125	0	0	0	0	0	0	0	0	Bacteria	Chloroflexi	NA	NA	NA	NA	NA
ASV1523	0	0	0	0.000756715853197125	0	0	0	0	0	0	0	0	Bacteria	Planctomycetes	Phycisphaerae	NA	NA	NA	NA
ASV1524	0	0	0	0.000756715853197125	0	0	0	0	0	0	0	0	Bacteria	Planctomycetes	Phycisphaerae	Phycisphaerales	Phycisphaeraceae	NA	NA
ASV1525	0	0	0	0.000756715853197125	0	0	0	0	0	0	0	0	Bacteria	Bacteroidetes	Bacteroidia	NA	NA	NA	NA
ASV1526	0	0	0	0.000756715853197125	0	0	0	0	0	0	0	0	Bacteria	Gemmatimonadetes	BD2-11 terrestrial group	NA	NA	NA	NA
ASV1527	0	0	0	0.000756715853197125	0	0	0	0	0	0	0	0	Bacteria	Planctomycetes	Planctomycetacia	Pirellulales	Pirellulaceae	NA	NA
ASV1528	0	0	0	0.000756715853197125	0	0	0	0	0	0	0	0	Bacteria	Bacteroidetes	Bacteroidia	Flavobacteriales	Crocinitomicaceae	Fluviicola	NA
ASV1529	0	0	0	0.000756715853197125	0	0	0	0	0	0	0	0	Bacteria	Proteobacteria	Alphaproteobacteria	Rhodobacterales	Rhodobacteraceae	NA	NA
ASV1530	0	0	0	0.000756715853197125	0	0	0	0	0	0	0	0	Bacteria	Planctomycetes	Planctomycetacia	Pirellulales	Pirellulaceae	NA	NA
ASV1531	0	0	0	0.000756715853197125	0	0	0	0	0	0	0	0	NA	NA	NA	NA	NA	NA	NA
ASV1532	0	0	0	0.000756715853197125	0	0	0	0	0	0	0	0	Bacteria	Acidobacteria	Subgroup 22	NA	NA	NA	NA
ASV1533	0	0	0	0.000756715853197125	0	0	0	0	0	0	0	0	Bacteria	Proteobacteria	Alphaproteobacteria	NA	NA	NA	NA
ASV1534	0	0	0	0.000756715853197125	0	0	0	0	0	0	0	0	Bacteria	Bacteroidetes	Bacteroidia	Flavobacteriales	Flavobacteriaceae	Winogradskyella	NA
ASV1535	0	0	0	0.000756715853197125	0	0	0	0	0	0	0	0	Bacteria	Actinobacteria	Acidimicrobiia	Microtrichales	Microtrichaceae	Sva0996 marine group	NA
ASV1536	0	0	0	0.000756715853197125	0	0	0	0	0	0	0	0	Bacteria	Calditrichaeota	Calditrichia	Calditrichales	Calditrichaceae	JdFR-76	NA
ASV1537	0	0	0	0.000756715853197125	0	0	0	0	0	0	0	0	NA	NA	NA	NA	NA	NA	NA
ASV1538	0	0	0	0	0.00116076610562972	0	0	0	0	0	0	0	Bacteria	Chloroflexi	Dehalococcoidia	H3.93	NA	NA	NA
ASV1539	0	0	0	0	0.00116076610562972	0	0	0	0	0	0	0	NA	NA	NA	NA	NA	NA	NA
ASV1540	0	0	0	0	0.00116076610562972	0	0	0	0	0	0	0	Archaea	Crenarchaeota	Bathyarchaeia	NA	NA	NA	NA
ASV1541	0	0	0	0	0.00116076610562972	0	0	0	0	0	0	0	Bacteria	Proteobacteria	Gammaproteobacteria	NA	NA	NA	NA
ASV1542	0	0	0	0	0.00116076610562972	0	0	0	0	0	0	0	Bacteria	Chloroflexi	Anaerolineae	Thermoflexales	Thermoflexaceae	Thermoflexus	NA
ASV1543	0	0	0	0	0.00116076610562972	0	0	0	0	0	0	0	Bacteria	Bacteroidetes	Ignavibacteria	Ignavibacteriales	PHOS-HE36	NA	NA
ASV1544	0	0	0	0	0.00116076610562972	0	0	0	0	0	0	0	Bacteria	Chloroflexi	Anaerolineae	NA	NA	NA	NA
ASV1545	0	0	0	0	0.00077384407041981	0	0	0	0	0	0.000401042711048727	0	NA	NA	NA	NA	NA	NA	NA
ASV1546	0	0	0	0	0	0.0022526750516238	0	0	0	0	0	0	Bacteria	Proteobacteria	NA	NA	NA	NA	NA
ASV1547	0	0	0	0	0	0.0022526750516238	0	0	0	0	0	0	Bacteria	Spirochaetes	Spirochaetia	Spirochaetales	Spirochaetaceae	Spirochaeta 2	NA
ASV1548	0	0	0	0	0	0.000750891683874601	0	0.000833593831405648	0	0	0	0	Bacteria	Proteobacteria	Gammaproteobacteria	Oceanospirillales	Pseudohongiellaceae	Pseudohongiella	NA
ASV1549	0	0	0	0	0	0	0.00298136645962733	0	0	0	0	0	Bacteria	Acidobacteria	Subgroup 9	NA	NA	NA	NA
ASV1550	0	0	0	0	0	0	0	0.00125039074710847	0	0	0	0	Bacteria	Cyanobacteria	Oxyphotobacteria	Nostocales	Xenococcaceae	Chroococcidiopsis PCC-6712	NA
ASV1551	0	0	0	0	0	0	0	0.00125039074710847	0	0	0	0	NA	NA	NA	NA	NA	NA	NA
ASV1552	0	0	0	0	0	0	0	0.00125039074710847	0	0	0	0	Archaea	Euryarchaeota	Thermoplasmata	Marine Benthic Group D and DHVEG-1	NA	NA	NA
ASV1553	0	0	0	0	0	0	0	0.00125039074710847	0	0	0	0	Archaea	Crenarchaeota	Bathyarchaeia	NA	NA	NA	NA
ASV1554	0	0	0	0	0	0	0	0.00125039074710847	0	0	0	0	Bacteria	Proteobacteria	Deltaproteobacteria	Myxococcales	UASB-TL25	NA	NA
ASV1555	0	0	0	0	0	0	0	0.00125039074710847	0	0	0	0	Bacteria	NA	NA	NA	NA	NA	NA
ASV1556	0	0	0	0	0	0	0	0.00104199228925706	0	0.000138389150290617	0	0	Archaea	Euryarchaeota	Thermoplasmata	Marine Benthic Group D and DHVEG-1	NA	NA	NA
ASV1557	0	0	0	0	0	0	0	0.000833593831405648	0	0.000276778300581234	0	0	Bacteria	Fibrobacteres	Fibrobacteria	Fibrobacterales	TG3	NA	NA
ASV1558	0	0	0	0	0	0	0	0	0.000980872976949485	0	0	0	Bacteria	Chloroflexi	Dehalococcoidia	GIF3	NA	NA	NA
ASV1559	0	0	0	0	0	0	0	0	0.000980872976949485	0	0	0	Archaea	Nanoarchaeaeota	Woesearchaeia	NA	NA	NA	NA
ASV1560	0	0	0	0	0	0	0	0	0.000980872976949485	0	0	0	Bacteria	Planctomycetes	Phycisphaerae	Pla1 lineage	NA	NA	NA
ASV1561	0	0	0	0	0	0	0	0	0.000980872976949485	0	0	0	Archaea	Asgardaeota	Odinarchaeia	NA	NA	NA	NA
ASV1562	0	0	0	0	0	0	0	0	0.000980872976949485	0	0	0	NA	NA	NA	NA	NA	NA	NA
ASV1563	0	0	0	0	0	0	0	0	0.000653915317966323	0.000276778300581234	0	0	NA	NA	NA	NA	NA	NA	NA
ASV1564	0	0	0	0	0	0	0	0	0.000490436488474743	0.000415167450871852	0	0	Archaea	NA	NA	NA	NA	NA	NA
ASV1565	0	0	0	0	0	0	0	0	0	0.000830334901743703	0	0	Bacteria	Planctomycetes	Phycisphaerae	CCM11a	NA	NA	NA
ASV1566	0	0	0	0	0	0	0	0	0	0.000830334901743703	0	0	Bacteria	Acidobacteria	Aminicenantia	Aminicenantales	NA	NA	NA
ASV1567	0	0	0	0	0	0	0	0	0	0.000830334901743703	0	0	Bacteria	Planctomycetes	Planctomycetacia	Pirellulales	Pirellulaceae	NA	NA
ASV1568	0	0	0	0	0	0	0	0	0	0.000830334901743703	0	0	Bacteria	Acidobacteria	Aminicenantia	Aminicenantales	NA	NA	NA
ASV1569	0	0	0	0	0	0	0	0	0	0.000830334901743703	0	0	NA	NA	NA	NA	NA	NA	NA
ASV1570	0	0	0	0	0	0	0	0	0	0.000830334901743703	0	0	NA	NA	NA	NA	NA	NA	NA
ASV1571	0	0	0	0	0	0	0	0	0	0.000830334901743703	0	0	Bacteria	Chloroflexi	Dehalococcoidia	GIF9	AB-539-J10	SCGC-AB-539-J10	NA
ASV1572	0	0	0	0	0	0	0	0	0	0.000830334901743703	0	0	Bacteria	Zixibacteria	NA	NA	NA	NA	NA
ASV1573	0	0	0	0	0	0	0	0	0	0.000830334901743703	0	0	NA	NA	NA	NA	NA	NA	NA
ASV1574	0	0	0	0	0	0	0	0	0	0.000830334901743703	0	0	Bacteria	Acidobacteria	Aminicenantia	Aminicenantales	NA	NA	NA
ASV1575	0	0	0	0	0	0	0	0	0	0.000830334901743703	0	0	Bacteria	WS2	NA	NA	NA	NA	NA
ASV1576	0	0	0	0	0	0	0	0	0	0.000830334901743703	0	0	Bacteria	Bacteroidetes	Bacteroidia	Flavobacteriales	Flavobacteriaceae	Actibacter	NA
ASV1577	0	0	0	0	0	0	0	0	0	0.000830334901743703	0	0	Archaea	Crenarchaeota	Bathyarchaeia	NA	NA	NA	NA
ASV1578	0	0	0	0	0	0	0	0	0	0.000207583725435926	0.000300782033286545	0.000668225860340795	Bacteria	NA	NA	NA	NA	NA	NA
ASV1579	0	0	0	0	0	0	0	0	0	0	0.00120312813314618	0	Bacteria	Proteobacteria	Deltaproteobacteria	NB1-j	NA	NA	NA
ASV1580	0	0	0	0	0	0	0	0	0	0	0.00120312813314618	0	Bacteria	Bacteroidetes	Bacteroidia	NA	NA	NA	NA
ASV1581	0	0	0	0	0	0	0	0	0	0	0.00120312813314618	0	NA	NA	NA	NA	NA	NA	NA
ASV1582	0	0	0	0	0	0	0	0	0	0	0.00120312813314618	0	NA	NA	NA	NA	NA	NA	NA
ASV1583	0	0	0	0	0	0	0	0	0	0	0.00120312813314618	0	Bacteria	Planctomycetes	Phycisphaerae	MSBL9	NA	NA	NA
ASV1584	0	0	0	0	0	0	0	0	0	0	0.00120312813314618	0	Bacteria	Acidobacteria	Aminicenantia	Aminicenantales	NA	NA	NA
ASV1585	0	0	0	0	0	0	0	0	0	0	0.00120312813314618	0	Archaea	Crenarchaeota	Bathyarchaeia	NA	NA	NA	NA
ASV1586	0	0	0	0	0	0	0	0	0	0	0.00120312813314618	0	NA	NA	NA	NA	NA	NA	NA
ASV1587	0	0	0	0	0	0	0	0	0	0	0.00120312813314618	0	Bacteria	Chloroflexi	NA	NA	NA	NA	NA
ASV1588	0	0	0	0	0	0	0	0	0	0	0	0.00133645172068159	NA	NA	NA	NA	NA	NA	NA
ASV1589	0	0	0	0	0	0	0	0	0	0	0	0.00133645172068159	Archaea	Asgardaeota	Odinarchaeia	NA	NA	NA	NA
ASV1590	0	0	0	0	0	0	0	0	0	0	0	0.00133645172068159	Bacteria	Firmicutes	Clostridia	Clostridiales	NA	NA	NA
ASV1591	0	0	0	0	0	0	0	0	0	0	0	0.00133645172068159	Bacteria	NA	NA	NA	NA	NA	NA
ASV1592	0	0	0	0	0	0	0	0	0	0	0	0.00133645172068159	Bacteria	Firmicutes	Bacilli	Bacillales	Sporolactobacillaceae	NA	NA
ASV1593	0.00190344350233604	0	0	0	0	0	0	0	0	0	0	0	Bacteria	Proteobacteria	Deltaproteobacteria	Desulfobacterales	Desulfobacteraceae	NA	NA
ASV1594	0.00190344350233604	0	0	0	0	0	0	0	0	0	0	0	Bacteria	Proteobacteria	Gammaproteobacteria	Cellvibrionales	BD2-7	NA	NA
ASV1595	0.00190344350233604	0	0	0	0	0	0	0	0	0	0	0	Bacteria	Bacteroidetes	Bacteroidia	Cytophagales	NA	NA	NA
ASV1596	0.000865201591970929	0	0	0	0.000580383052814858	0	0	0	0	0	0	0	Bacteria	Proteobacteria	Gammaproteobacteria	NA	NA	NA	NA
ASV1597	0.000865201591970929	0	0	0.000378357926598562	0	0	0	0	0	0	0	0	Bacteria	Proteobacteria	Alphaproteobacteria	Thalassobaculales	Nisaeaceae	Nisaea	NA
ASV1598	0	0.00114380784028283	0	0	0	0	0	0	0	0	0	0	NA	NA	NA	NA	NA	NA	NA
ASV1599	0	0.00114380784028283	0	0	0	0	0	0	0	0	0	0	Bacteria	Acidobacteria	Subgroup 26	NA	NA	NA	NA
ASV1600	0	0.00114380784028283	0	0	0	0	0	0	0	0	0	0	Bacteria	Proteobacteria	Alphaproteobacteria	Tistrellales	Geminicoccaceae	Candidatus Alysiosphaera	NA
ASV1601	0	0.00114380784028283	0	0	0	0	0	0	0	0	0	0	Bacteria	Proteobacteria	Deltaproteobacteria	Desulfobacterales	Desulfobacteraceae	Sva0081 sediment group	NA
ASV1602	0	0.00114380784028283	0	0	0	0	0	0	0	0	0	0	Bacteria	Bacteroidetes	Bacteroidia	NA	NA	NA	NA
ASV1603	0	0.00114380784028283	0	0	0	0	0	0	0	0	0	0	Bacteria	Actinobacteria	WCHB1-81	NA	NA	NA	NA
ASV1604	0	0.00114380784028283	0	0	0	0	0	0	0	0	0	0	Bacteria	Acidobacteria	Subgroup 9	NA	NA	NA	NA
ASV1605	0	0	0.00540275049115914	0	0	0	0	0	0	0	0	0	Bacteria	Proteobacteria	Deltaproteobacteria	NB1-j	NA	NA	NA
ASV1606	0	0	0	0.000693656198764031	0	0	0	0	0	0	0	0	NA	NA	NA	NA	NA	NA	NA
ASV1607	0	0	0	0.000693656198764031	0	0	0	0	0	0	0	0	Bacteria	Planctomycetes	Phycisphaerae	C86	NA	NA	NA
ASV1608	0	0	0	0.000693656198764031	0	0	0	0	0	0	0	0	Bacteria	Acidobacteria	Subgroup 22	NA	NA	NA	NA
ASV1609	0	0	0	0.000693656198764031	0	0	0	0	0	0	0	0	Bacteria	Proteobacteria	Gammaproteobacteria	Cellvibrionales	Halieaceae	NA	NA
ASV1610	0	0	0	0.000693656198764031	0	0	0	0	0	0	0	0	Bacteria	Bacteroidetes	Bacteroidia	NA	NA	NA	NA
ASV1611	0	0	0	0.000693656198764031	0	0	0	0	0	0	0	0	Bacteria	Bacteroidetes	Bacteroidia	Flavobacteriales	Flavobacteriaceae	NS5 marine group	NA
ASV1612	0	0	0	0.000693656198764031	0	0	0	0	0	0	0	0	Bacteria	Proteobacteria	Gammaproteobacteria	Cellvibrionales	Halieaceae	NA	NA
ASV1613	0	0	0	0.000693656198764031	0	0	0	0	0	0	0	0	Bacteria	Bacteroidetes	Bacteroidia	Chitinophagales	Saprospiraceae	Portibacter	NA
ASV1614	0	0	0	0.000693656198764031	0	0	0	0	0	0	0	0	Bacteria	Proteobacteria	Gammaproteobacteria	Steroidobacterales	Woeseiaceae	Woeseia	NA
ASV1615	0	0	0	0.000693656198764031	0	0	0	0	0	0	0	0	NA	NA	NA	NA	NA	NA	NA
ASV1616	0	0	0	0.000693656198764031	0	0	0	0	0	0	0	0	Bacteria	Kiritimatiellaeota	Kiritimatiellae	WCHB1-41	NA	NA	NA
ASV1617	0	0	0	0.000693656198764031	0	0	0	0	0	0	0	0	Bacteria	Proteobacteria	Gammaproteobacteria	HOC36	NA	NA	NA
ASV1618	0	0	0	0.000693656198764031	0	0	0	0	0	0	0	0	Bacteria	Planctomycetes	NA	NA	NA	NA	NA
ASV1619	0	0	0	0.000693656198764031	0	0	0	0	0	0	0	0	Bacteria	Proteobacteria	Deltaproteobacteria	Desulfuromonadales	Desulfuromonadaceae	Desulfuromusa	NA
ASV1620	0	0	0	0.000693656198764031	0	0	0	0	0	0	0	0	Bacteria	Bacteroidetes	Bacteroidia	Flavobacteriales	Cryomorphaceae	Owenweeksia	NA
ASV1621	0	0	0	0.000693656198764031	0	0	0	0	0	0	0	0	Bacteria	Chloroflexi	Anaerolineae	NA	NA	NA	NA
ASV1622	0	0	0	0.000693656198764031	0	0	0	0	0	0	0	0	Bacteria	Proteobacteria	Gammaproteobacteria	NA	NA	NA	NA
ASV1623	0	0	0	0.000693656198764031	0	0	0	0	0	0	0	0	NA	NA	NA	NA	NA	NA	NA
ASV1624	0	0	0	0.000693656198764031	0	0	0	0	0	0	0	0	Bacteria	Proteobacteria	Gammaproteobacteria	NA	NA	NA	NA
ASV1625	0	0	0	0.000693656198764031	0	0	0	0	0	0	0	0	Bacteria	Acidobacteria	Thermoanaerobaculia	Thermoanaerobaculales	Thermoanaerobaculaceae	Subgroup 23	NA
ASV1626	0	0	0	0.000693656198764031	0	0	0	0	0	0	0	0	Bacteria	Proteobacteria	Gammaproteobacteria	NA	NA	NA	NA
ASV1627	0	0	0	0.000693656198764031	0	0	0	0	0	0	0	0	Bacteria	Proteobacteria	Alphaproteobacteria	Rhodobacterales	Rhodobacteraceae	NA	NA
ASV1628	0	0	0	0.000693656198764031	0	0	0	0	0	0	0	0	Bacteria	Planctomycetes	Planctomycetacia	Pirellulales	Pirellulaceae	Blastopirellula	NA
ASV1629	0	0	0	0.000693656198764031	0	0	0	0	0	0	0	0	Bacteria	Proteobacteria	Deltaproteobacteria	Desulfobacterales	Desulfobacteraceae	NA	NA
ASV1630	0	0	0	0	0.00106403559682724	0	0	0	0	0	0	0	Bacteria	Proteobacteria	Deltaproteobacteria	Desulfobacterales	Desulfobacteraceae	NA	NA
ASV1631	0	0	0	0	0.00106403559682724	0	0	0	0	0	0	0	Bacteria	NA	NA	NA	NA	NA	NA
ASV1632	0	0	0	0	0.00106403559682724	0	0	0	0	0	0	0	NA	NA	NA	NA	NA	NA	NA
ASV1633	0	0	0	0	0.00106403559682724	0	0	0	0	0	0	0	Bacteria	Proteobacteria	Deltaproteobacteria	Desulfobacterales	Desulfobacteraceae	SEEP-SRB1	NA
ASV1634	0	0	0	0	0.00106403559682724	0	0	0	0	0	0	0	Bacteria	Proteobacteria	Gammaproteobacteria	NA	NA	NA	NA
ASV1635	0	0	0	0	0.00106403559682724	0	0	0	0	0	0	0	NA	NA	NA	NA	NA	NA	NA
ASV1636	0	0	0	0	0.00106403559682724	0	0	0	0	0	0	0	NA	NA	NA	NA	NA	NA	NA
ASV1637	0	0	0	0	0.000386922035209905	0	0	0	0	0	0	0.000779596837064261	Bacteria	Planctomycetes	vadinHA49	NA	NA	NA	NA
ASV1638	0	0	0	0	0.000290191526407429	0	0	0	0.000653915317966323	0	0	0	Bacteria	NA	NA	NA	NA	NA	NA
ASV1639	0	0	0	0	0	0.00206495213065515	0	0	0	0	0	0	Bacteria	Chloroflexi	Dehalococcoidia	FS117-23B-02	NA	NA	NA
ASV1640	0	0	0	0	0	0.00206495213065515	0	0	0	0	0	0	Bacteria	Proteobacteria	Alphaproteobacteria	Rhodobacterales	Rhodobacteraceae	NA	NA
ASV1641	0	0	0	0	0	0.00206495213065515	0	0	0	0	0	0	Bacteria	Chloroflexi	Anaerolineae	Thermoflexales	Thermoflexaceae	Thermoflexus	NA
ASV1642	0	0	0	0	0	0.000563168762905951	0	0	0	0	0.000401042711048727	0.000445483906893863	Bacteria	Bacteroidetes	Ignavibacteria	SJA-28	NA	NA	NA
ASV1643	0	0	0	0	0	0	0.00273291925465838	0	0	0	0	0	Bacteria	Proteobacteria	Deltaproteobacteria	NA	NA	NA	NA
ASV1644	0	0	0	0	0	0	0.00273291925465838	0	0	0	0	0	Bacteria	Spirochaetes	NA	NA	NA	NA	NA
ASV1645	0	0	0	0	0	0	0.000993788819875776	0	0	0	0.000701824744335272	0	NA	NA	NA	NA	NA	NA	NA
ASV1646	0	0	0	0	0	0	0	0.00114619151818277	0	0	0	0	Bacteria	Proteobacteria	Deltaproteobacteria	Sva0485	NA	NA	NA
ASV1647	0	0	0	0	0	0	0	0.00114619151818277	0	0	0	0	Bacteria	Acidobacteria	Subgroup 17	NA	NA	NA	NA
ASV1648	0	0	0	0	0	0	0	0.00114619151818277	0	0	0	0	NA	NA	NA	NA	NA	NA	NA
ASV1649	0	0	0	0	0	0	0	0.00114619151818277	0	0	0	0	Bacteria	Proteobacteria	Deltaproteobacteria	Desulfobacterales	Desulfobacteraceae	NA	NA
ASV1650	0	0	0	0	0	0	0	0.00114619151818277	0	0	0	0	Bacteria	Chloroflexi	NA	NA	NA	NA	NA
ASV1651	0	0	0	0	0	0	0	0.00114619151818277	0	0	0	0	Bacteria	Proteobacteria	Gammaproteobacteria	NA	NA	NA	NA
ASV1652	0	0	0	0	0	0	0	0	0.000899133562203695	0	0	0	Bacteria	Proteobacteria	Deltaproteobacteria	NA	NA	NA	NA
ASV1653	0	0	0	0	0	0	0	0	0.000899133562203695	0	0	0	Bacteria	NA	NA	NA	NA	NA	NA
ASV1654	0	0	0	0	0	0	0	0	0.000899133562203695	0	0	0	NA	NA	NA	NA	NA	NA	NA
ASV1655	0	0	0	0	0	0	0	0	0.000899133562203695	0	0	0	Bacteria	Marinimicrobia (SAR406 clade)	NA	NA	NA	NA	NA
ASV1656	0	0	0	0	0	0	0	0	0.000326957658983162	0	0	0.000779596837064261	Bacteria	WS2	NA	NA	NA	NA	NA
ASV1657	0	0	0	0	0	0	0	0	0	0.000761140326598395	0	0	Bacteria	Planctomycetes	Planctomycetacia	Pirellulales	Pirellulaceae	NA	NA
ASV1658	0	0	0	0	0	0	0	0	0	0.000761140326598395	0	0	NA	NA	NA	NA	NA	NA	NA
ASV1659	0	0	0	0	0	0	0	0	0	0.000761140326598395	0	0	Bacteria	NA	NA	NA	NA	NA	NA
ASV1660	0	0	0	0	0	0	0	0	0	0.000761140326598395	0	0	Bacteria	Planctomycetes	Phycisphaerae	CCM11a	NA	NA	NA
ASV1661	0	0	0	0	0	0	0	0	0	0.000761140326598395	0	0	NA	NA	NA	NA	NA	NA	NA
ASV1662	0	0	0	0	0	0	0	0	0	0.000761140326598395	0	0	Bacteria	Chloroflexi	Dehalococcoidia	t0.6.f	NA	NA	NA
ASV1663	0	0	0	0	0	0	0	0	0	0.000761140326598395	0	0	NA	NA	NA	NA	NA	NA	NA
ASV1664	0	0	0	0	0	0	0	0	0	0.000761140326598395	0	0	NA	NA	NA	NA	NA	NA	NA
ASV1665	0	0	0	0	0	0	0	0	0	0.000761140326598395	0	0	Bacteria	Bacteroidetes	Bacteroidia	NA	NA	NA	NA
ASV1666	0	0	0	0	0	0	0	0	0	0.000415167450871852	0.000501303388810908	0	Archaea	Euryarchaeota	Thermoplasmata	Marine Benthic Group D and DHVEG-1	NA	NA	NA
ASV1667	0	0	0	0	0	0	0	0	0	0	0.001102867455384	0	NA	NA	NA	NA	NA	NA	NA
ASV1668	0	0	0	0	0	0	0	0	0	0	0.001102867455384	0	Bacteria	Dependentiae	Babeliae	Babeliales	NA	NA	NA
ASV1669	0	0	0	0	0	0	0	0	0	0	0	0.00122508074395812	Bacteria	Chloroflexi	Dehalococcoidia	NA	NA	NA	NA
ASV1670	0.00173040318394186	0	0	0	0	0	0	0	0	0	0	0	Bacteria	Planctomycetes	NA	NA	NA	NA	NA
ASV1671	0.00173040318394186	0	0	0	0	0	0	0	0	0	0	0	Bacteria	Spirochaetes	Spirochaetia	Spirochaetales	Spirochaetaceae	NA	NA
ASV1672	0.00173040318394186	0	0	0	0	0	0	0	0	0	0	0	Bacteria	Proteobacteria	Deltaproteobacteria	Desulfobacterales	Desulfobacteraceae	NA	NA
ASV1673	0.00173040318394186	0	0	0	0	0	0	0	0	0	0	0	Bacteria	Bacteroidetes	Bacteroidia	Bacteroidetes VC2.1 Bac22	NA	NA	NA
ASV1674	0.00173040318394186	0	0	0	0	0	0	0	0	0	0	0	Bacteria	Planctomycetes	Planctomycetacia	Pirellulales	Pirellulaceae	Blastopirellula	NA
ASV1675	0.00173040318394186	0	0	0	0	0	0	0	0	0	0	0	Bacteria	Proteobacteria	Gammaproteobacteria	Cellvibrionales	Halieaceae	NA	NA
ASV1676	0.00173040318394186	0	0	0	0	0	0	0	0	0	0	0	NA	NA	NA	NA	NA	NA	NA
ASV1677	0.00173040318394186	0	0	0	0	0	0	0	0	0	0	0	Bacteria	Cyanobacteria	Oxyphotobacteria	Synechococcales	Cyanobiaceae	Synechococcus CC9902	NA
ASV1678	0	0.00103982530934803	0	0	0	0	0	0	0	0	0	0	Bacteria	Proteobacteria	Gammaproteobacteria	NA	NA	NA	NA
ASV1679	0	0.00103982530934803	0	0	0	0	0	0	0	0	0	0	NA	NA	NA	NA	NA	NA	NA
ASV1680	0	0.00103982530934803	0	0	0	0	0	0	0	0	0	0	Bacteria	Proteobacteria	Deltaproteobacteria	NB1-j	NA	NA	NA
ASV1681	0	0.00103982530934803	0	0	0	0	0	0	0	0	0	0	Bacteria	Cyanobacteria	Oxyphotobacteria	Nostocales	Xenococcaceae	Chroococcidiopsis PCC-6712	NA
ASV1682	0	0.00103982530934803	0	0	0	0	0	0	0	0	0	0	Bacteria	Proteobacteria	Alphaproteobacteria	Rhodobacterales	Rhodobacteraceae	NA	NA
ASV1683	0	0.00103982530934803	0	0	0	0	0	0	0	0	0	0	Bacteria	Proteobacteria	Alphaproteobacteria	Rhodobacterales	Rhodobacteraceae	NA	NA
ASV1684	0	0.00103982530934803	0	0	0	0	0	0	0	0	0	0	Bacteria	Actinobacteria	Acidimicrobiia	Microtrichales	Ilumatobacteraceae	Ilumatobacter	NA
ASV1685	0	0.00103982530934803	0	0	0	0	0	0	0	0	0	0	Bacteria	Verrucomicrobia	Verrucomicrobiae	Verrucomicrobiales	DEV007	NA	NA
ASV1686	0	0.00103982530934803	0	0	0	0	0	0	0	0	0	0	NA	NA	NA	NA	NA	NA	NA
ASV1687	0	0.00103982530934803	0	0	0	0	0	0	0	0	0	0	Bacteria	Planctomycetes	NA	NA	NA	NA	NA
ASV1688	0	0.00103982530934803	0	0	0	0	0	0	0	0	0	0	Bacteria	Proteobacteria	Alphaproteobacteria	Rhodobacterales	Rhodobacteraceae	NA	NA
ASV1689	0	0.00103982530934803	0	0	0	0	0	0	0	0	0	0	Bacteria	Proteobacteria	Alphaproteobacteria	Rhodobacterales	Rhodobacteraceae	NA	NA
ASV1690	0	0	0.00491159135559921	0	0	0	0	0	0	0	0	0	Bacteria	Planctomycetes	Planctomycetacia	Pirellulales	Pirellulaceae	Blastopirellula	NA
ASV1692	0	0	0.00491159135559921	0	0	0	0	0	0	0	0	0	Bacteria	Bacteroidetes	Ignavibacteria	Ignavibacteriales	Melioribacteraceae	IheB3-7	NA
ASV1693	0	0	0.00147347740667976	0.000441417581031656	0	0	0	0	0	0	0	0	NA	NA	NA	NA	NA	NA	NA
ASV1694	0	0	0	0.000630596544330937	0	0	0	0	0	0	0	0	Bacteria	Proteobacteria	Alphaproteobacteria	Rhodobacterales	Rhodobacteraceae	NA	NA
ASV1695	0	0	0	0.000630596544330937	0	0	0	0	0	0	0	0	Bacteria	Proteobacteria	Alphaproteobacteria	Rhodovibrionales	Kiloniellaceae	Limibacillus	NA
ASV1696	0	0	0	0.000630596544330937	0	0	0	0	0	0	0	0	NA	NA	NA	NA	NA	NA	NA
ASV1697	0	0	0	0.000630596544330937	0	0	0	0	0	0	0	0	Bacteria	Verrucomicrobia	Verrucomicrobiae	Verrucomicrobiales	DEV007	NA	NA
ASV1698	0	0	0	0.000630596544330937	0	0	0	0	0	0	0	0	Bacteria	Proteobacteria	Deltaproteobacteria	Desulfobacterales	Desulfobacteraceae	NA	NA
ASV1699	0	0	0	0.000630596544330937	0	0	0	0	0	0	0	0	Bacteria	Proteobacteria	Alphaproteobacteria	Rhodobacterales	Rhodobacteraceae	NA	NA
ASV1700	0	0	0	0.000630596544330937	0	0	0	0	0	0	0	0	Bacteria	Proteobacteria	Deltaproteobacteria	NB1-j	NA	NA	NA
ASV1701	0	0	0	0.000630596544330937	0	0	0	0	0	0	0	0	Bacteria	Proteobacteria	Gammaproteobacteria	Nitrosococcales	Nitrosococcaceae	Cm1-21	NA
ASV1702	0	0	0	0.000630596544330937	0	0	0	0	0	0	0	0	Bacteria	Proteobacteria	Deltaproteobacteria	NB1-j	NA	NA	NA
ASV1703	0	0	0	0.000630596544330937	0	0	0	0	0	0	0	0	Bacteria	Acidobacteria	Subgroup 9	NA	NA	NA	NA
ASV1704	0	0	0	0.000630596544330937	0	0	0	0	0	0	0	0	NA	NA	NA	NA	NA	NA	NA
ASV1705	0	0	0	0.000630596544330937	0	0	0	0	0	0	0	0	Bacteria	Planctomycetes	OM190	NA	NA	NA	NA
ASV1706	0	0	0	0.000630596544330937	0	0	0	0	0	0	0	0	Bacteria	Proteobacteria	Deltaproteobacteria	Desulfobacterales	Desulfobacteraceae	SEEP-SRB1	NA
ASV1707	0	0	0	0.000630596544330937	0	0	0	0	0	0	0	0	Bacteria	Bacteroidetes	Bacteroidia	NA	NA	NA	NA
ASV1708	0	0	0	0.000630596544330937	0	0	0	0	0	0	0	0	Bacteria	Proteobacteria	Deltaproteobacteria	Desulfobacterales	Desulfobulbaceae	NA	NA
ASV1709	0	0	0	0.000630596544330937	0	0	0	0	0	0	0	0	Bacteria	Proteobacteria	Gammaproteobacteria	NA	NA	NA	NA
ASV1710	0	0	0	0.000630596544330937	0	0	0	0	0	0	0	0	Bacteria	Proteobacteria	Alphaproteobacteria	Rhodobacterales	Rhodobacteraceae	NA	NA
ASV1711	0	0	0	0.000630596544330937	0	0	0	0	0	0	0	0	Bacteria	Planctomycetes	Planctomycetacia	Planctomycetales	Rubinisphaeraceae	Fuerstia	NA
ASV1712	0	0	0	0.000630596544330937	0	0	0	0	0	0	0	0	Bacteria	Bacteroidetes	Bacteroidia	Bacteroidetes VC2.1 Bac22	NA	NA	NA
ASV1713	0	0	0	0.000630596544330937	0	0	0	0	0	0	0	0	Bacteria	Acidobacteria	Subgroup 22	NA	NA	NA	NA
ASV1714	0	0	0	0.000630596544330937	0	0	0	0	0	0	0	0	NA	NA	NA	NA	NA	NA	NA
ASV1715	0	0	0	0.000630596544330937	0	0	0	0	0	0	0	0	Bacteria	Proteobacteria	Gammaproteobacteria	NA	NA	NA	NA
ASV1716	0	0	0	0.000630596544330937	0	0	0	0	0	0	0	0	Bacteria	Planctomycetes	Phycisphaerae	Phycisphaerales	Phycisphaeraceae	Urania-1B-19 marine sediment group	NA
ASV1717	0	0	0	0.000630596544330937	0	0	0	0	0	0	0	0	Bacteria	Acidobacteria	Subgroup 17	NA	NA	NA	NA
ASV1718	0	0	0	0.000630596544330937	0	0	0	0	0	0	0	0	Bacteria	Proteobacteria	Gammaproteobacteria	NA	NA	NA	NA
ASV1719	0	0	0	0.000630596544330937	0	0	0	0	0	0	0	0	Bacteria	Proteobacteria	Gammaproteobacteria	Cellvibrionales	Halieaceae	NA	NA
ASV1720	0	0	0	0	0.000967305088024763	0	0	0	0	0	0	0	NA	NA	NA	NA	NA	NA	NA
ASV1721	0	0	0	0	0.000967305088024763	0	0	0	0	0	0	0	Bacteria	CK-2C2-2	NA	NA	NA	NA	NA
ASV1722	0	0	0	0	0.000967305088024763	0	0	0	0	0	0	0	Bacteria	Planctomycetes	vadinHA49	NA	NA	NA	NA
ASV1723	0	0	0	0	0.000967305088024763	0	0	0	0	0	0	0	Bacteria	Proteobacteria	Deltaproteobacteria	Syntrophobacterales	Syntrophaceae	Desulfomonile	NA
ASV1724	0	0	0	0	0.000967305088024763	0	0	0	0	0	0	0	Bacteria	NA	NA	NA	NA	NA	NA
ASV1725	0	0	0	0	0.000967305088024763	0	0	0	0	0	0	0	NA	NA	NA	NA	NA	NA	NA
ASV1726	0	0	0	0	0.000677113561617334	0	0	0	0	0.000207583725435926	0	0	Bacteria	NA	NA	NA	NA	NA	NA
ASV1727	0	0	0	0	0.000580383052814858	0	0	0	0	0	0	0.000445483906893863	NA	NA	NA	NA	NA	NA	NA
ASV1728	0	0	0	0	0.000386922035209905	0	0	0	0	0.000415167450871852	0	0	Bacteria	Proteobacteria	Deltaproteobacteria	Desulfobacterales	Desulfobacteraceae	NA	NA
ASV1729	0	0	0	0	0.000193461017604953	0	0	0.000312597686777118	8.17394147457904e-05	6.91945751453086e-05	0.000100260677762182	0.000222741953446932	Archaea	Euryarchaeota	Thermoplasmata	Marine Benthic Group D and DHVEG-1	NA	NA	NA
ASV1730	0	0	0	0	0	0.0018772292096865	0	0	0	0	0	0	Bacteria	Proteobacteria	Deltaproteobacteria	Desulfuromonadales	Desulfuromonadaceae	Pelobacter	NA
ASV1731	0	0	0	0	0	0.0018772292096865	0	0	0	0	0	0	Archaea	Crenarchaeota	Bathyarchaeia	NA	NA	NA	NA
ASV1732	0	0	0	0	0	0.0018772292096865	0	0	0	0	0	0	Bacteria	Planctomycetes	NA	NA	NA	NA	NA
ASV1733	0	0	0	0	0	0.0018772292096865	0	0	0	0	0	0	Bacteria	Proteobacteria	Alphaproteobacteria	Rhodobacterales	Rhodobacteraceae	NA	NA
ASV1734	0	0	0	0	0	0	0.00248447204968944	0	0	0	0	0	NA	NA	NA	NA	NA	NA	NA
ASV1735	0	0	0	0	0	0	0.00248447204968944	0	0	0	0	0	Bacteria	Planctomycetes	Pla3 lineage	NA	NA	NA	NA
ASV1736	0	0	0	0	0	0	0.00248447204968944	0	0	0	0	0	Bacteria	Planctomycetes	OM190	NA	NA	NA	NA
ASV1737	0	0	0	0	0	0	0	0.00104199228925706	0	0	0	0	Bacteria	Aerophobetes	NA	NA	NA	NA	NA
ASV1738	0	0	0	0	0	0	0	0.00104199228925706	0	0	0	0	Bacteria	Firmicutes	Clostridia	Clostridiales	Family XI_2I	Fusibacter	NA
ASV1739	0	0	0	0	0	0	0	0.00104199228925706	0	0	0	0	Bacteria	Proteobacteria	Deltaproteobacteria	Desulfobacterales	Desulfobacteraceae	NA	NA
ASV1740	0	0	0	0	0	0	0	0.000625195373554236	0.000326957658983162	0	0	0	Archaea	Euryarchaeota	Thermoplasmata	Marine Group III	NA	NA	NA
ASV1741	0	0	0	0	0	0	0	0	0.000817394147457904	0	0	0	NA	NA	NA	NA	NA	NA	NA
ASV1742	0	0	0	0	0	0	0	0	0.000817394147457904	0	0	0	Bacteria	Spirochaetes	Leptospirae	Leptospirales	Leptospiraceae	NA	NA
ASV1743	0	0	0	0	0	0	0	0	0.000817394147457904	0	0	0	Bacteria	Cyanobacteria	Oxyphotobacteria	Synechococcales	Cyanobiaceae	Synechococcus CC9902	NA
ASV1744	0	0	0	0	0	0	0	0	0.000817394147457904	0	0	0	NA	NA	NA	NA	NA	NA	NA
ASV1745	0	0	0	0	0	0	0	0	0.000817394147457904	0	0	0	Bacteria	Proteobacteria	Alphaproteobacteria	Rhodobacterales	Rhodobacteraceae	NA	NA
ASV1746	0	0	0	0	0	0	0	0	0.000817394147457904	0	0	0	Bacteria	Acidobacteria	Subgroup 9	NA	NA	NA	NA
ASV1747	0	0	0	0	0	0	0	0	0.000817394147457904	0	0	0	NA	NA	NA	NA	NA	NA	NA
ASV1748	0	0	0	0	0	0	0	0	0.000817394147457904	0	0	0	Bacteria	Planctomycetes	Phycisphaerae	MSBL9	SG8-4	NA	NA
ASV1749	0	0	0	0	0	0	0	0	0.000572175903220533	0.000207583725435926	0	0	NA	NA	NA	NA	NA	NA	NA
ASV1750	0	0	0	0	0	0	0	0	0	0.000691945751453086	0	0	Bacteria	Proteobacteria	Deltaproteobacteria	NB1-j	NA	NA	NA
ASV1751	0	0	0	0	0	0	0	0	0	0.000691945751453086	0	0	Bacteria	Chloroflexi	Dehalococcoidia	GIF3	NA	NA	NA
ASV1752	0	0	0	0	0	0	0	0	0	0.000691945751453086	0	0	Bacteria	GN01	NA	NA	NA	NA	NA
ASV1753	0	0	0	0	0	0	0	0	0	0.000691945751453086	0	0	NA	NA	NA	NA	NA	NA	NA
ASV1754	0	0	0	0	0	0	0	0	0	0.000691945751453086	0	0	Bacteria	Schekmanbacteria	NA	NA	NA	NA	NA
ASV1755	0	0	0	0	0	0	0	0	0	0.000691945751453086	0	0	Archaea	Crenarchaeota	Bathyarchaeia	NA	NA	NA	NA
ASV1756	0	0	0	0	0	0	0	0	0	0.000691945751453086	0	0	Bacteria	NA	NA	NA	NA	NA	NA
ASV1757	0	0	0	0	0	0	0	0	0	0.000691945751453086	0	0	Bacteria	NA	NA	NA	NA	NA	NA
ASV1758	0	0	0	0	0	0	0	0	0	0	0.00100260677762182	0	NA	NA	NA	NA	NA	NA	NA
ASV1759	0	0	0	0	0	0	0	0	0	0	0.00100260677762182	0	Bacteria	Chloroflexi	Dehalococcoidia	NA	NA	NA	NA
ASV1760	0	0	0	0	0	0	0	0	0	0	0.00100260677762182	0	NA	NA	NA	NA	NA	NA	NA
ASV1761	0	0	0	0	0	0	0	0	0	0	0	0.00111370976723466	Bacteria	Proteobacteria	Gammaproteobacteria	NA	NA	NA	NA
ASV1762	0	0	0	0	0	0	0	0	0	0	0	0.00111370976723466	NA	NA	NA	NA	NA	NA	NA
ASV1763	0	0	0	0	0	0	0	0	0	0	0	0.00111370976723466	NA	NA	NA	NA	NA	NA	NA
ASV1764	0	0	0	0	0	0	0	0	0	0	0	0.00111370976723466	NA	NA	NA	NA	NA	NA	NA
ASV1765	0.00155736286554767	0	0	0	0	0	0	0	0	0	0	0	NA	NA	NA	NA	NA	NA	NA
ASV1766	0.00155736286554767	0	0	0	0	0	0	0	0	0	0	0	Bacteria	Bacteroidetes	Bacteroidia	NA	NA	NA	NA
ASV1767	0.00155736286554767	0	0	0	0	0	0	0	0	0	0	0	Bacteria	Acidobacteria	Thermoanaerobaculia	Thermoanaerobaculales	Thermoanaerobaculaceae	Subgroup 10	NA
ASV1768	0.00155736286554767	0	0	0	0	0	0	0	0	0	0	0	NA	NA	NA	NA	NA	NA	NA
ASV1769	0.00155736286554767	0	0	0	0	0	0	0	0	0	0	0	Bacteria	Proteobacteria	Gammaproteobacteria	pItb-vmat-80	NA	NA	NA
ASV1770	0.00155736286554767	0	0	0	0	0	0	0	0	0	0	0	Bacteria	Planctomycetes	Planctomycetacia	Pirellulales	Pirellulaceae	NA	NA
ASV1771	0.00155736286554767	0	0	0	0	0	0	0	0	0	0	0	NA	NA	NA	NA	NA	NA	NA
ASV1772	0.00155736286554767	0	0	0	0	0	0	0	0	0	0	0	Bacteria	Proteobacteria	Gammaproteobacteria	Cellvibrionales	NA	NA	NA
ASV1773	0.00155736286554767	0	0	0	0	0	0	0	0	0	0	0	Bacteria	Proteobacteria	Alphaproteobacteria	Rhodobacterales	Rhodobacteraceae	NA	NA
ASV1774	0.00155736286554767	0	0	0	0	0	0	0	0	0	0	0	Bacteria	Proteobacteria	Gammaproteobacteria	KI89A clade	NA	NA	NA
ASV1775	0.000519120955182557	0	0	0.000378357926598562	0	0	0	0	0	0	0	0	NA	NA	NA	NA	NA	NA	NA
ASV1776	0	0.000935842778413227	0	0	0	0	0	0	0	0	0	0	Bacteria	Acidobacteria	Thermoanaerobaculia	Thermoanaerobaculales	Thermoanaerobaculaceae	Subgroup 23	NA
ASV1777	0	0.000935842778413227	0	0	0	0	0	0	0	0	0	0	Bacteria	Proteobacteria	Deltaproteobacteria	Desulfobacterales	Desulfobacteraceae	NA	NA
ASV1778	0	0.000935842778413227	0	0	0	0	0	0	0	0	0	0	Bacteria	Proteobacteria	Deltaproteobacteria	Desulfobacterales	Desulfobulbaceae	NA	NA
ASV1779	0	0.000935842778413227	0	0	0	0	0	0	0	0	0	0	Bacteria	Bacteroidetes	Bacteroidia	Bacteroidales	NA	NA	NA
ASV1780	0	0.000935842778413227	0	0	0	0	0	0	0	0	0	0	Bacteria	Spirochaetes	Spirochaetia	Spirochaetales	Spirochaetaceae	NA	NA
ASV1781	0	0.000935842778413227	0	0	0	0	0	0	0	0	0	0	NA	NA	NA	NA	NA	NA	NA
ASV1782	0	0	0.00442043222003929	0	0	0	0	0	0	0	0	0	NA	NA	NA	NA	NA	NA	NA
ASV1784	0	0	0.00442043222003929	0	0	0	0	0	0	0	0	0	Bacteria	Proteobacteria	Gammaproteobacteria	Oceanospirillales	Pseudohongiellaceae	Pseudohongiella	NA
ASV1785	0	0	0.00442043222003929	0	0	0	0	0	0	0	0	0	Bacteria	Proteobacteria	Alphaproteobacteria	Rhodobacterales	Rhodobacteraceae	NA	NA
ASV1786	0	0	0.00442043222003929	0	0	0	0	0	0	0	0	0	Bacteria	Firmicutes	Clostridia	Clostridiales	Lachnospiraceae	Natranaerovirga	NA
ASV1787	0	0	0	0.000567536889897843	0	0	0	0	0	0	0	0	Bacteria	Proteobacteria	Alphaproteobacteria	Rhodovibrionales	Kiloniellaceae	Pelagibius	NA
ASV1788	0	0	0	0.000567536889897843	0	0	0	0	0	0	0	0	Bacteria	Acidobacteria	Subgroup 22	NA	NA	NA	NA
ASV1789	0	0	0	0.000567536889897843	0	0	0	0	0	0	0	0	Bacteria	Proteobacteria	Deltaproteobacteria	Myxococcales	Haliangiaceae	Haliangium	NA
ASV1790	0	0	0	0.000567536889897843	0	0	0	0	0	0	0	0	Bacteria	Verrucomicrobia	Verrucomicrobiae	Opitutales	Puniceicoccaceae	Pelagicoccus	NA
ASV1791	0	0	0	0.000567536889897843	0	0	0	0	0	0	0	0	NA	NA	NA	NA	NA	NA	NA
ASV1792	0	0	0	0.000567536889897843	0	0	0	0	0	0	0	0	Bacteria	Planctomycetes	Planctomycetacia	Pirellulales	Pirellulaceae	Pir4 lineage	NA
ASV1793	0	0	0	0.000567536889897843	0	0	0	0	0	0	0	0	Bacteria	Bacteroidetes	Bacteroidia	NA	NA	NA	NA
ASV1794	0	0	0	0.000567536889897843	0	0	0	0	0	0	0	0	Bacteria	Bacteroidetes	Bacteroidia	Bacteroidales	Bacteroidetes BD2-2	NA	NA
ASV1795	0	0	0	0.000567536889897843	0	0	0	0	0	0	0	0	Bacteria	Planctomycetes	Planctomycetacia	Pirellulales	Pirellulaceae	NA	NA
ASV1797	0	0	0	0.000567536889897843	0	0	0	0	0	0	0	0	Bacteria	Proteobacteria	Alphaproteobacteria	Rhodobacterales	Rhodobacteraceae	NA	NA
ASV1798	0	0	0	0.000567536889897843	0	0	0	0	0	0	0	0	Bacteria	Epsilonbacteraeota	Campylobacteria	Campylobacterales	Thiovulaceae	Sulfurimonas	NA
ASV1799	0	0	0	0.000567536889897843	0	0	0	0	0	0	0	0	Bacteria	NA	NA	NA	NA	NA	NA
ASV1800	0	0	0	0.000567536889897843	0	0	0	0	0	0	0	0	Bacteria	Cyanobacteria	Oxyphotobacteria	Nostocales	Phormidiaceae	Planktothrix NIVA-CYA 15	NA
ASV1802	0	0	0	0.000567536889897843	0	0	0	0	0	0	0	0	NA	NA	NA	NA	NA	NA	NA
ASV1803	0	0	0	0.000567536889897843	0	0	0	0	0	0	0	0	Bacteria	Proteobacteria	Deltaproteobacteria	Desulfobacterales	Desulfobacteraceae	NA	NA
ASV1804	0	0	0	0.000315298272165469	0	0.000750891683874601	0	0	0	0	0	0	Bacteria	Acidobacteria	Subgroup 22	NA	NA	NA	NA
ASV1805	0	0	0	0	0.000870574579222287	0	0	0	0	0	0	0	Bacteria	Planctomycetes	Phycisphaerae	mle1-8	NA	NA	NA
ASV1806	0	0	0	0	0.000870574579222287	0	0	0	0	0	0	0	Bacteria	Chloroflexi	Anaerolineae	Anaerolineales	Anaerolineaceae	NA	NA
ASV1807	0	0	0	0	0.000870574579222287	0	0	0	0	0	0	0	Bacteria	NA	NA	NA	NA	NA	NA
ASV1808	0	0	0	0	0.000870574579222287	0	0	0	0	0	0	0	Bacteria	Proteobacteria	Gammaproteobacteria	NA	NA	NA	NA
ASV1809	0	0	0	0	0.000870574579222287	0	0	0	0	0	0	0	Bacteria	Bacteroidetes	Bacteroidia	Bacteroidales	NA	NA	NA
ASV1810	0	0	0	0	0.000870574579222287	0	0	0	0	0	0	0	NA	NA	NA	NA	NA	NA	NA
ASV1811	0	0	0	0	0.000870574579222287	0	0	0	0	0	0	0	NA	NA	NA	NA	NA	NA	NA
ASV1812	0	0	0	0	0.000483652544012382	0	0.000993788819875776	0	0	0	0	0	Bacteria	Chloroflexi	Dehalococcoidia	Dehalococcoidales	Dehalococcoidales Incertae Sedis	Dehalobium	NA
ASV1813	0	0	0	0	0	0.00168950628871785	0	0	0	0	0	0	Bacteria	Acidobacteria	NA	NA	NA	NA	NA
ASV1814	0	0	0	0	0	0.00168950628871785	0	0	0	0	0	0	Bacteria	Planctomycetes	Phycisphaerae	MSBL9	SG8-4	NA	NA
ASV1815	0	0	0	0	0	0.00168950628871785	0	0	0	0	0	0	Bacteria	Planctomycetes	Phycisphaerae	MSBL9	SG8-4	NA	NA
ASV1816	0	0	0	0	0	0.00168950628871785	0	0	0	0	0	0	Bacteria	Acidobacteria	Aminicenantia	Aminicenantales	NA	NA	NA
ASV1817	0	0	0	0	0	0.00168950628871785	0	0	0	0	0	0	Bacteria	Proteobacteria	Gammaproteobacteria	NA	NA	NA	NA
ASV1818	0	0	0	0	0	0.00168950628871785	0	0	0	0	0	0	NA	NA	NA	NA	NA	NA	NA
ASV1819	0	0	0	0	0	0.000563168762905951	0	0	0	0.000415167450871852	0	0	NA	NA	NA	NA	NA	NA	NA
ASV1820	0	0	0	0	0	0	0.0022360248447205	0	0	0	0	0	NA	NA	NA	NA	NA	NA	NA
ASV1821	0	0	0	0	0	0	0.0022360248447205	0	0	0	0	0	Archaea	Asgardaeota	Lokiarchaeia	NA	NA	NA	NA
ASV1822	0	0	0	0	0	0	0.0022360248447205	0	0	0	0	0	Bacteria	Fibrobacteres	Fibrobacteria	Fibrobacterales	NA	NA	NA
ASV1823	0	0	0	0	0	0	0.0022360248447205	0	0	0	0	0	NA	NA	NA	NA	NA	NA	NA
ASV1824	0	0	0	0	0	0	0.0022360248447205	0	0	0	0	0	Bacteria	Planctomycetes	Phycisphaerae	MSBL9	NA	NA	NA
ASV1825	0	0	0	0	0	0	0.0022360248447205	0	0	0	0	0	Bacteria	Chloroflexi	Dehalococcoidia	NA	NA	NA	NA
ASV1826	0	0	0	0	0	0	0.000496894409937888	0	0	0.00048436202601716	0	0	NA	NA	NA	NA	NA	NA	NA
ASV1827	0	0	0	0	0	0	0	0.000937793060331354	0	0	0	0	Archaea	Crenarchaeota	Bathyarchaeia	NA	NA	NA	NA
ASV1828	0	0	0	0	0	0	0	0.000937793060331354	0	0	0	0	NA	NA	NA	NA	NA	NA	NA
ASV1829	0	0	0	0	0	0	0	0.000937793060331354	0	0	0	0	Bacteria	Proteobacteria	Deltaproteobacteria	Desulfobacterales	Desulfobacteraceae	NA	NA
ASV1830	0	0	0	0	0	0	0	0.000937793060331354	0	0	0	0	Bacteria	Aegiribacteria	NA	NA	NA	NA	NA
ASV1831	0	0	0	0	0	0	0	0.000625195373554236	0.000245218244237371	0	0	0	NA	NA	NA	NA	NA	NA	NA
ASV1832	0	0	0	0	0	0	0	0	0.000735654732712114	0	0	0	Archaea	Euryarchaeota	Thermoplasmata	Marine Benthic Group D and DHVEG-1	NA	NA	NA
ASV1833	0	0	0	0	0	0	0	0	0.000735654732712114	0	0	0	NA	NA	NA	NA	NA	NA	NA
ASV1834	0	0	0	0	0	0	0	0	0.000735654732712114	0	0	0	Bacteria	CK-2C2-2	NA	NA	NA	NA	NA
ASV1835	0	0	0	0	0	0	0	0	0.000735654732712114	0	0	0	Bacteria	Planctomycetes	Phycisphaerae	mle1-8	NA	NA	NA
ASV1836	0	0	0	0	0	0	0	0	0.000735654732712114	0	0	0	Bacteria	Chloroflexi	Dehalococcoidia	FS117-23B-02	NA	NA	NA
ASV1837	0	0	0	0	0	0	0	0	0.000735654732712114	0	0	0	Bacteria	Planctomycetes	Phycisphaerae	MSBL9	SG8-4	NA	NA
ASV1838	0	0	0	0	0	0	0	0	0.000735654732712114	0	0	0	Bacteria	Planctomycetes	Phycisphaerae	MSBL9	NA	NA	NA
ASV1839	0	0	0	0	0	0	0	0	0.000490436488474743	0	0.000300782033286545	0	NA	NA	NA	NA	NA	NA	NA
ASV1840	0	0	0	0	0	0	0	0	0	0.000622751176307777	0	0	Bacteria	Planctomycetes	Phycisphaerae	MSBL9	SG8-4	NA	NA
ASV1841	0	0	0	0	0	0	0	0	0	0.000622751176307777	0	0	Bacteria	NA	NA	NA	NA	NA	NA
ASV1842	0	0	0	0	0	0	0	0	0	0.000622751176307777	0	0	Bacteria	Chloroflexi	Dehalococcoidia	NA	NA	NA	NA
ASV1843	0	0	0	0	0	0	0	0	0	0.000622751176307777	0	0	NA	NA	NA	NA	NA	NA	NA
ASV1844	0	0	0	0	0	0	0	0	0	0.000622751176307777	0	0	Bacteria	NA	NA	NA	NA	NA	NA
ASV1845	0	0	0	0	0	0	0	0	0	0.000622751176307777	0	0	NA	NA	NA	NA	NA	NA	NA
ASV1846	0	0	0	0	0	0	0	0	0	0.000622751176307777	0	0	Archaea	Crenarchaeota	Bathyarchaeia	NA	NA	NA	NA
ASV1847	0	0	0	0	0	0	0	0	0	0.000415167450871852	0	0.000334112930170398	Bacteria	Planctomycetes	Phycisphaerae	MSBL9	4572-13	NA	NA
ASV1848	0	0	0	0	0	0	0	0	0	0.000345972875726543	0	0.000445483906893863	NA	NA	NA	NA	NA	NA	NA
ASV1849	0	0	0	0	0	0	0	0	0	0	0.000902346099859635	0	NA	NA	NA	NA	NA	NA	NA
ASV1850	0	0	0	0	0	0	0	0	0	0	0.000902346099859635	0	Bacteria	Aerophobetes	NA	NA	NA	NA	NA
ASV1851	0	0	0	0	0	0	0	0	0	0	0.000902346099859635	0	Bacteria	Proteobacteria	Deltaproteobacteria	Syntrophobacterales	Syntrophaceae	Desulfobacca	NA
ASV1852	0	0	0	0	0	0	0	0	0	0	0.000902346099859635	0	NA	NA	NA	NA	NA	NA	NA
ASV1853	0	0	0	0	0	0	0	0	0	0	0.000902346099859635	0	Bacteria	Proteobacteria	Deltaproteobacteria	Myxococcales	PS-B29	NA	NA
ASV1854	0	0	0	0	0	0	0	0	0	0	0	0.00100233879051119	Bacteria	Chloroflexi	Dehalococcoidia	NA	NA	NA	NA
ASV1855	0	0	0	0	0	0	0	0	0	0	0	0.00100233879051119	Bacteria	NA	NA	NA	NA	NA	NA
ASV1856	0.00138432254715349	0	0	0	0	0	0	0	0	0	0	0	Bacteria	Proteobacteria	Deltaproteobacteria	Myxococcales	Haliangiaceae	Haliangium	NA
ASV1857	0.00138432254715349	0	0	0	0	0	0	0	0	0	0	0	Bacteria	Proteobacteria	Alphaproteobacteria	Rhodospirillales	Rhodopirillaceae	Defluviicoccus	NA
ASV1858	0.00138432254715349	0	0	0	0	0	0	0	0	0	0	0	Bacteria	Proteobacteria	Deltaproteobacteria	Desulfobacterales	Desulfobacteraceae	NA	NA
ASV1859	0.00138432254715349	0	0	0	0	0	0	0	0	0	0	0	Bacteria	Acidobacteria	Subgroup 9	NA	NA	NA	NA
ASV1860	0.00103824191036511	0.000207965061869606	0	0	0	0	0	0	0	0	0	0	NA	NA	NA	NA	NA	NA	NA
ASV1861	0.000519120955182557	0.000311947592804409	0.000982318271119843	0	0	0	0	0	0	0	0	0	NA	NA	NA	NA	NA	NA	NA
ASV1863	0	0.000831860247478424	0	0	0	0	0	0	0	0	0	0	Bacteria	Proteobacteria	Gammaproteobacteria	Steroidobacterales	Woeseiaceae	Woeseia	NA
ASV1864	0	0.000831860247478424	0	0	0	0	0	0	0	0	0	0	Bacteria	Actinobacteria	Actinobacteria	NA	NA	NA	NA
ASV1865	0	0.000831860247478424	0	0	0	0	0	0	0	0	0	0	Bacteria	Proteobacteria	Alphaproteobacteria	Rhizobiales	Stappiaceae	NA	NA
ASV1866	0	0.000831860247478424	0	0	0	0	0	0	0	0	0	0	NA	NA	NA	NA	NA	NA	NA
ASV1867	0	0.000831860247478424	0	0	0	0	0	0	0	0	0	0	Bacteria	Proteobacteria	Deltaproteobacteria	Desulfobacterales	Desulfobacteraceae	NA	NA
ASV1868	0	0.000831860247478424	0	0	0	0	0	0	0	0	0	0	Bacteria	Planctomycetes	OM190	NA	NA	NA	NA
ASV1869	0	0.000831860247478424	0	0	0	0	0	0	0	0	0	0	Bacteria	Acidobacteria	Thermoanaerobaculia	Thermoanaerobaculales	Thermoanaerobaculaceae	Subgroup 10	NA
ASV1870	0	0.000831860247478424	0	0	0	0	0	0	0	0	0	0	Bacteria	Planctomycetes	Planctomycetacia	Pirellulales	Pirellulaceae	NA	NA
ASV1871	0	0	0.00392927308447937	0	0	0	0	0	0	0	0	0	Bacteria	Planctomycetes	vadinHA49	NA	NA	NA	NA
ASV1872	0	0	0.00392927308447937	0	0	0	0	0	0	0	0	0	Bacteria	Bacteroidetes	Bacteroidia	Flavobacteriales	Flavobacteriaceae	NS5 marine group	NA
ASV1874	0	0	0.00392927308447937	0	0	0	0	0	0	0	0	0	NA	NA	NA	NA	NA	NA	NA
ASV1875	0	0	0.00392927308447937	0	0	0	0	0	0	0	0	0	Bacteria	Cyanobacteria	Oxyphotobacteria	Synechococcales	Cyanobiaceae	Synechococcus CC9902	NA
ASV1876	0	0	0.00147347740667976	0.000315298272165469	0	0	0	0	0	0	0	0	Bacteria	Proteobacteria	Gammaproteobacteria	NA	NA	NA	NA
ASV1877	0	0	0	0.00050447723546475	0	0	0	0	0	0	0	0	Bacteria	Planctomycetes	OM190	NA	NA	NA	NA
ASV1878	0	0	0	0.00050447723546475	0	0	0	0	0	0	0	0	Bacteria	Bacteroidetes	Bacteroidia	NA	NA	NA	NA
ASV1879	0	0	0	0.00050447723546475	0	0	0	0	0	0	0	0	Bacteria	Proteobacteria	Deltaproteobacteria	NA	NA	NA	NA
ASV1880	0	0	0	0.00050447723546475	0	0	0	0	0	0	0	0	Bacteria	Proteobacteria	Alphaproteobacteria	Rhizobiales	Rhizobiaceae	Pseudahrensia	NA
ASV1881	0	0	0	0.00050447723546475	0	0	0	0	0	0	0	0	Bacteria	Bacteroidetes	Bacteroidia	Bacteroidetes VC2.1 Bac22	NA	NA	NA
ASV1882	0	0	0	0.00050447723546475	0	0	0	0	0	0	0	0	NA	NA	NA	NA	NA	NA	NA
ASV1883	0	0	0	0.00050447723546475	0	0	0	0	0	0	0	0	Bacteria	Bacteroidetes	Bacteroidia	Flavobacteriales	Crocinitomicaceae	Fluviicola	NA
ASV1884	0	0	0	0.00050447723546475	0	0	0	0	0	0	0	0	NA	NA	NA	NA	NA	NA	NA
ASV1885	0	0	0	0.00050447723546475	0	0	0	0	0	0	0	0	Bacteria	NA	NA	NA	NA	NA	NA
ASV1886	0	0	0	0.00050447723546475	0	0	0	0	0	0	0	0	Bacteria	Verrucomicrobia	Verrucomicrobiae	Verrucomicrobiales	Rubritaleaceae	Haloferula	NA
ASV1887	0	0	0	0.00050447723546475	0	0	0	0	0	0	0	0	Bacteria	Proteobacteria	Alphaproteobacteria	Rhodobacterales	Rhodobacteraceae	NA	NA
ASV1888	0	0	0	0.00050447723546475	0	0	0	0	0	0	0	0	Bacteria	Bacteroidetes	Bacteroidia	Chitinophagales	Saprospiraceae	Portibacter	NA
ASV1889	0	0	0	0.00050447723546475	0	0	0	0	0	0	0	0	NA	NA	NA	NA	NA	NA	NA
ASV1890	0	0	0	0.00050447723546475	0	0	0	0	0	0	0	0	Bacteria	Bacteroidetes	Bacteroidia	Chitinophagales	Saprospiraceae	NA	NA
ASV1891	0	0	0	0.00050447723546475	0	0	0	0	0	0	0	0	NA	NA	NA	NA	NA	NA	NA
ASV1892	0	0	0	0.00050447723546475	0	0	0	0	0	0	0	0	Bacteria	Proteobacteria	Gammaproteobacteria	Thiomicrospirales	Thiomicrospiraceae	endosymbionts	NA
ASV1893	0	0	0	0.00050447723546475	0	0	0	0	0	0	0	0	NA	NA	NA	NA	NA	NA	NA
ASV1894	0	0	0	0.00050447723546475	0	0	0	0	0	0	0	0	Bacteria	Bacteroidetes	Bacteroidia	NA	NA	NA	NA
ASV1895	0	0	0	0.00050447723546475	0	0	0	0	0	0	0	0	Bacteria	Proteobacteria	Gammaproteobacteria	Nitrosococcales	Nitrosococcaceae	AqS1	NA
ASV1896	0	0	0	0.00050447723546475	0	0	0	0	0	0	0	0	NA	NA	NA	NA	NA	NA	NA
ASV1897	0	0	0	0.00050447723546475	0	0	0	0	0	0	0	0	Bacteria	Bacteroidetes	Bacteroidia	Chitinophagales	Saprospiraceae	NA	NA
ASV1898	0	0	0	0.00050447723546475	0	0	0	0	0	0	0	0	Bacteria	Proteobacteria	Deltaproteobacteria	NB1-j	NA	NA	NA
ASV1899	0	0	0	0	0.00077384407041981	0	0	0	0	0	0	0	NA	NA	NA	NA	NA	NA	NA
ASV1900	0	0	0	0	0.00077384407041981	0	0	0	0	0	0	0	Bacteria	NA	NA	NA	NA	NA	NA
ASV1901	0	0	0	0	0.00077384407041981	0	0	0	0	0	0	0	Bacteria	Planctomycetes	Phycisphaerae	MSBL9	SG8-4	NA	NA
ASV1902	0	0	0	0	0.00077384407041981	0	0	0	0	0	0	0	Bacteria	Zixibacteria	NA	NA	NA	NA	NA
ASV1903	0	0	0	0	0.00077384407041981	0	0	0	0	0	0	0	NA	NA	NA	NA	NA	NA	NA
ASV1904	0	0	0	0	0.00077384407041981	0	0	0	0	0	0	0	Bacteria	Proteobacteria	Deltaproteobacteria	Desulfobacterales	Desulfobacteraceae	NA	NA
ASV1905	0	0	0	0	0.00077384407041981	0	0	0	0	0	0	0	Bacteria	Chloroflexi	Dehalococcoidia	GIF9	AB-539-J10	SCGC-AB-539-J10	NA
ASV1906	0	0	0	0	0.00077384407041981	0	0	0	0	0	0	0	Bacteria	Chloroflexi	Dehalococcoidia	GIF9	AB-539-J10	SCGC-AB-539-J10	NA
ASV1907	0	0	0	0	0.00077384407041981	0	0	0	0	0	0	0	Bacteria	Proteobacteria	Gammaproteobacteria	NA	NA	NA	NA
ASV1908	0	0	0	0	0	0.0015017833677492	0	0	0	0	0	0	Bacteria	Chloroflexi	Anaerolineae	Anaerolineales	Anaerolineaceae	NA	NA
ASV1909	0	0	0	0	0	0.0015017833677492	0	0	0	0	0	0	Bacteria	Proteobacteria	Gammaproteobacteria	Ectothiorhodospirales	Thioalkalispiraceae	Thiohalophilus	NA
ASV1910	0	0	0	0	0	0.0015017833677492	0	0	0	0	0	0	NA	NA	NA	NA	NA	NA	NA
ASV1911	0	0	0	0	0	0.0015017833677492	0	0	0	0	0	0	NA	NA	NA	NA	NA	NA	NA
ASV1912	0	0	0	0	0	0	0.00198757763975155	0	0	0	0	0	Bacteria	Schekmanbacteria	NA	NA	NA	NA	NA
ASV1913	0	0	0	0	0	0	0.00198757763975155	0	0	0	0	0	NA	NA	NA	NA	NA	NA	NA
ASV1914	0	0	0	0	0	0	0.00198757763975155	0	0	0	0	0	NA	NA	NA	NA	NA	NA	NA
ASV1915	0	0	0	0	0	0	0.00198757763975155	0	0	0	0	0	Bacteria	Chloroflexi	Dehalococcoidia	Napoli-4B-65	NA	NA	NA
ASV1916	0	0	0	0	0	0	0.00198757763975155	0	0	0	0	0	Bacteria	Actinobacteria	WCHB1-81	NA	NA	NA	NA
ASV1917	0	0	0	0	0	0	0	0.000833593831405648	0	0	0	0	Bacteria	Chlamydiae	LD1-PA32	NA	NA	NA	NA
ASV1918	0	0	0	0	0	0	0	0.000833593831405648	0	0	0	0	Bacteria	Spirochaetes	Spirochaetia	Spirochaetales	Spirochaetaceae	NA	NA
ASV1919	0	0	0	0	0	0	0	0.000833593831405648	0	0	0	0	Bacteria	Proteobacteria	Deltaproteobacteria	Desulfobacterales	Desulfobacteraceae	NA	NA
ASV1920	0	0	0	0	0	0	0	0.000833593831405648	0	0	0	0	Archaea	Crenarchaeota	Bathyarchaeia	NA	NA	NA	NA
ASV1921	0	0	0	0	0	0	0	0.000833593831405648	0	0	0	0	NA	NA	NA	NA	NA	NA	NA
ASV1922	0	0	0	0	0	0	0	0.000833593831405648	0	0	0	0	NA	NA	NA	NA	NA	NA	NA
ASV1923	0	0	0	0	0	0	0	0.000833593831405648	0	0	0	0	Bacteria	Bacteroidetes	Bacteroidia	Bacteroidales	Bacteroidetes BD2-2	NA	NA
ASV1924	0	0	0	0	0	0	0	0.000833593831405648	0	0	0	0	Bacteria	WS2	NA	NA	NA	NA	NA
ASV1925	0	0	0	0	0	0	0	0.000833593831405648	0	0	0	0	NA	NA	NA	NA	NA	NA	NA
ASV1926	0	0	0	0	0	0	0	0.000833593831405648	0	0	0	0	Bacteria	Planctomycetes	BD7-11	NA	NA	NA	NA
ASV1927	0	0	0	0	0	0	0	0.000625195373554236	0.000163478829491581	0	0	0	Bacteria	Elusimicrobia	NA	NA	NA	NA	NA
ASV1928	0	0	0	0	0	0	0	0	0.000653915317966323	0	0	0	Bacteria	Planctomycetes	Phycisphaerae	MSBL9	NA	NA	NA
ASV1929	0	0	0	0	0	0	0	0	0.000653915317966323	0	0	0	Bacteria	Chloroflexi	Dehalococcoidia	FW22	NA	NA	NA
ASV1930	0	0	0	0	0	0	0	0	0.000653915317966323	0	0	0	Bacteria	Bacteroidetes	Bacteroidia	NA	NA	NA	NA
ASV1931	0	0	0	0	0	0	0	0	0.000653915317966323	0	0	0	Bacteria	NA	NA	NA	NA	NA	NA
ASV1932	0	0	0	0	0	0	0	0	0	0.000553556601162469	0	0	NA	NA	NA	NA	NA	NA	NA
ASV1933	0	0	0	0	0	0	0	0	0	0.000553556601162469	0	0	Bacteria	Chlamydiae	LD1-PA32	NA	NA	NA	NA
ASV1934	0	0	0	0	0	0	0	0	0	0.000553556601162469	0	0	NA	NA	NA	NA	NA	NA	NA
ASV1935	0	0	0	0	0	0	0	0	0	0.000553556601162469	0	0	Archaea	Asgardaeota	Lokiarchaeia	NA	NA	NA	NA
ASV1936	0	0	0	0	0	0	0	0	0	0.000553556601162469	0	0	Bacteria	Planctomycetes	Phycisphaerae	MSBL9	NA	NA	NA
ASV1937	0	0	0	0	0	0	0	0	0	0.000553556601162469	0	0	Archaea	Euryarchaeota	Thermoplasmata	Marine Benthic Group D and DHVEG-1	NA	NA	NA
ASV1938	0	0	0	0	0	0	0	0	0	0.000553556601162469	0	0	Archaea	Asgardaeota	Lokiarchaeia	NA	NA	NA	NA
ASV1939	0	0	0	0	0	0	0	0	0	0.000553556601162469	0	0	Bacteria	Fibrobacteres	Fibrobacteria	Fibrobacterales	NA	NA	NA
ASV1940	0	0	0	0	0	0	0	0	0	0.000553556601162469	0	0	Bacteria	Chloroflexi	Dehalococcoidia	NA	NA	NA	NA
ASV1941	0	0	0	0	0	0	0	0	0	0.000553556601162469	0	0	Bacteria	NA	NA	NA	NA	NA	NA
ASV1942	0	0	0	0	0	0	0	0	0	0.000553556601162469	0	0	Archaea	Euryarchaeota	Thermoplasmata	Marine Benthic Group D and DHVEG-1	NA	NA	NA
ASV1943	0	0	0	0	0	0	0	0	0	0.000553556601162469	0	0	Bacteria	Nitrospinae	P9X2b3D02	NA	NA	NA	NA
ASV1944	0	0	0	0	0	0	0	0	0	0.000553556601162469	0	0	Bacteria	Proteobacteria	Deltaproteobacteria	Syntrophobacterales	Syntrophaceae	Desulfomonile	NA
ASV1945	0	0	0	0	0	0	0	0	0	0	0.000802085422097453	0	NA	NA	NA	NA	NA	NA	NA
ASV1946	0	0	0	0	0	0	0	0	0	0	0.000802085422097453	0	NA	NA	NA	NA	NA	NA	NA
ASV1947	0	0	0	0	0	0	0	0	0	0	0.000802085422097453	0	Bacteria	Bacteroidetes	Bacteroidia	NA	NA	NA	NA
ASV1948	0	0	0	0	0	0	0	0	0	0	0.000802085422097453	0	Bacteria	Planctomycetes	Phycisphaerae	Phycisphaerales	AKAU3564 sediment group	NA	NA
ASV1949	0	0	0	0	0	0	0	0	0	0	0.000802085422097453	0	Bacteria	Planctomycetes	Pla4 lineage	NA	NA	NA	NA
ASV1950	0	0	0	0	0	0	0	0	0	0	0.000802085422097453	0	NA	NA	NA	NA	NA	NA	NA
ASV1951	0	0	0	0	0	0	0	0	0	0	0.000802085422097453	0	Bacteria	Chloroflexi	NA	NA	NA	NA	NA
ASV1952	0	0	0	0	0	0	0	0	0	0	0.000802085422097453	0	Bacteria	WS1	NA	NA	NA	NA	NA
ASV1953	0	0	0	0	0	0	0	0	0	0	0.000802085422097453	0	Bacteria	Planctomycetes	Phycisphaerae	MSBL9	SG8-4	NA	NA
ASV1954	0	0	0	0	0	0	0	0	0	0	0.000802085422097453	0	Bacteria	Nitrospinae	P9X2b3D02	NA	NA	NA	NA
ASV1955	0	0	0	0	0	0	0	0	0	0	0.000501303388810908	0.000334112930170398	NA	NA	NA	NA	NA	NA	NA
ASV1956	0	0	0	0	0	0	0	0	0	0	0	0.000890967813787727	Bacteria	Chloroflexi	Anaerolineae	MSB-5B2	NA	NA	NA
ASV1957	0	0	0	0	0	0	0	0	0	0	0	0.000890967813787727	Bacteria	Acidobacteria	Subgroup 9	NA	NA	NA	NA
ASV1958	0	0	0	0	0	0	0	0	0	0	0	0.000890967813787727	Archaea	Euryarchaeota	Thermoplasmata	Marine Benthic Group D and DHVEG-1	NA	NA	NA
ASV1959	0	0	0	0	0	0	0	0	0	0	0	0.000890967813787727	Bacteria	Proteobacteria	Gammaproteobacteria	Ectothiorhodospirales	Thioalkalispiraceae	Thioalkalispira	NA
ASV1960	0	0	0	0	0	0	0	0	0	0	0	0.000890967813787727	Bacteria	Acidobacteria	Aminicenantia	Aminicenantales	NA	NA	NA
ASV1961	0	0	0	0	0	0	0	0	0	0	0	0.000890967813787727	Bacteria	Chloroflexi	Anaerolineae	Thermoflexales	Thermoflexaceae	Thermoflexus	NA
ASV1962	0	0	0	0	0	0	0	0	0	0	0	0.000890967813787727	Bacteria	Chloroflexi	Dehalococcoidia	GIF9	AB-539-J10	SCGC-AB-539-J10	NA
ASV1963	0.0012112822287593	0	0	0	0	0	0	0	0	0	0	0	Bacteria	Acidobacteria	Subgroup 26	NA	NA	NA	NA
ASV1964	0.0012112822287593	0	0	0	0	0	0	0	0	0	0	0	Bacteria	Planctomycetes	Phycisphaerae	NA	NA	NA	NA
ASV1965	0.0012112822287593	0	0	0	0	0	0	0	0	0	0	0	Bacteria	Proteobacteria	Gammaproteobacteria	NA	NA	NA	NA
ASV1966	0.0012112822287593	0	0	0	0	0	0	0	0	0	0	0	NA	NA	NA	NA	NA	NA	NA
ASV1967	0.0012112822287593	0	0	0	0	0	0	0	0	0	0	0	NA	NA	NA	NA	NA	NA	NA
ASV1968	0.0012112822287593	0	0	0	0	0	0	0	0	0	0	0	Bacteria	Proteobacteria	Gammaproteobacteria	Chromatiales	Sedimenticolaceae	Sedimenticola	NA
ASV1969	0	0.000727877716543621	0	0	0	0	0	0	0	0	0	0	Bacteria	Proteobacteria	NA	NA	NA	NA	NA
ASV1970	0	0.000727877716543621	0	0	0	0	0	0	0	0	0	0	Bacteria	Chloroflexi	Anaerolineae	Anaerolineales	Anaerolineaceae	NA	NA
ASV1971	0	0.000727877716543621	0	0	0	0	0	0	0	0	0	0	Bacteria	Acidobacteria	Subgroup 9	NA	NA	NA	NA
ASV1972	0	0.000727877716543621	0	0	0	0	0	0	0	0	0	0	Archaea	Crenarchaeota	Bathyarchaeia	NA	NA	NA	NA
ASV1973	0	0.000727877716543621	0	0	0	0	0	0	0	0	0	0	Bacteria	Planctomycetes	Planctomycetacia	Pirellulales	Pirellulaceae	NA	NA
ASV1974	0	0.000727877716543621	0	0	0	0	0	0	0	0	0	0	Bacteria	Chloroflexi	JG30-KF-CM66	NA	NA	NA	NA
ASV1975	0	0.000727877716543621	0	0	0	0	0	0	0	0	0	0	Bacteria	Proteobacteria	Alphaproteobacteria	NA	NA	NA	NA
ASV1976	0	0.000727877716543621	0	0	0	0	0	0	0	0	0	0	Bacteria	Actinobacteria	Acidimicrobiia	Microtrichales	NA	NA	NA
ASV1977	0	0.000727877716543621	0	0	0	0	0	0	0	0	0	0	NA	NA	NA	NA	NA	NA	NA
ASV1978	0	0.000415930123739212	0	0	0	0	0	0.000312597686777118	0	0	0	0	NA	NA	NA	NA	NA	NA	NA
ASV1979	0	0	0	0.000441417581031656	0	0	0	0	0	0	0	0	Bacteria	Proteobacteria	Deltaproteobacteria	Desulfobacterales	Desulfobacteraceae	NA	NA
ASV1980	0	0	0	0.000441417581031656	0	0	0	0	0	0	0	0	Bacteria	Proteobacteria	Alphaproteobacteria	Rhizobiales	NA	NA	NA
ASV1981	0	0	0	0.000441417581031656	0	0	0	0	0	0	0	0	Bacteria	Bacteroidetes	Bacteroidia	NA	NA	NA	NA
ASV1982	0	0	0	0.000441417581031656	0	0	0	0	0	0	0	0	NA	NA	NA	NA	NA	NA	NA
ASV1983	0	0	0	0.000441417581031656	0	0	0	0	0	0	0	0	Bacteria	Spirochaetes	Spirochaetia	Spirochaetales	Spirochaetaceae	Sediminispirochaeta	NA
ASV1984	0	0	0	0.000441417581031656	0	0	0	0	0	0	0	0	Bacteria	Planctomycetes	Planctomycetacia	Pirellulales	Pirellulaceae	Rhodopirellula	NA
ASV1985	0	0	0	0.000441417581031656	0	0	0	0	0	0	0	0	Bacteria	Proteobacteria	Gammaproteobacteria	NA	NA	NA	NA
ASV1986	0	0	0	0.000441417581031656	0	0	0	0	0	0	0	0	Bacteria	Acidobacteria	Holophagae	Subgroup 7	NA	NA	NA
ASV1987	0	0	0	0.000441417581031656	0	0	0	0	0	0	0	0	Bacteria	Acidobacteria	Thermoanaerobaculia	Thermoanaerobaculales	Thermoanaerobaculaceae	Subgroup 10	NA
ASV1988	0	0	0	0.000441417581031656	0	0	0	0	0	0	0	0	Bacteria	Bacteroidetes	Bacteroidia	Sphingobacteriales	NS11-12 marine group	NA	NA
ASV1989	0	0	0	0.000441417581031656	0	0	0	0	0	0	0	0	Bacteria	Proteobacteria	Gammaproteobacteria	Cellvibrionales	Spongiibacteraceae	BD1-7 clade	NA
ASV1990	0	0	0	0.000441417581031656	0	0	0	0	0	0	0	0	Bacteria	Bacteroidetes	Bacteroidia	Flavobacteriales	Flavobacteriaceae	Lutimonas	NA
ASV1992	0	0	0	0.000441417581031656	0	0	0	0	0	0	0	0	NA	NA	NA	NA	NA	NA	NA
ASV1993	0	0	0	0.000441417581031656	0	0	0	0	0	0	0	0	Bacteria	Planctomycetes	Planctomycetacia	Pirellulales	Pirellulaceae	NA	NA
ASV1994	0	0	0	0.000441417581031656	0	0	0	0	0	0	0	0	NA	NA	NA	NA	NA	NA	NA
ASV1995	0	0	0	0.000441417581031656	0	0	0	0	0	0	0	0	Bacteria	Proteobacteria	Gammaproteobacteria	Tenderiales	Tenderiaceae	Candidatus Tenderia	NA
ASV1996	0	0	0	0.000441417581031656	0	0	0	0	0	0	0	0	NA	NA	NA	NA	NA	NA	NA
ASV1997	0	0	0	0.000441417581031656	0	0	0	0	0	0	0	0	NA	NA	NA	NA	NA	NA	NA
ASV1998	0	0	0	0.000441417581031656	0	0	0	0	0	0	0	0	Bacteria	Proteobacteria	Deltaproteobacteria	Desulfobacterales	Desulfobacteraceae	NA	NA
ASV1999	0	0	0	0.000441417581031656	0	0	0	0	0	0	0	0	Bacteria	Planctomycetes	Planctomycetacia	Pirellulales	Pirellulaceae	Blastopirellula	NA
ASV2000	0	0	0	0.000441417581031656	0	0	0	0	0	0	0	0	Bacteria	Bacteroidetes	Bacteroidia	Chitinophagales	Saprospiraceae	Phaeodactylibacter	NA
ASV2001	0	0	0	0.000441417581031656	0	0	0	0	0	0	0	0	Bacteria	Proteobacteria	Deltaproteobacteria	Desulfobacterales	Desulfobacteraceae	Desulfobacterium	NA
ASV2002	0	0	0	0.000441417581031656	0	0	0	0	0	0	0	0	Bacteria	NA	NA	NA	NA	NA	NA
ASV2003	0	0	0	0.000441417581031656	0	0	0	0	0	0	0	0	Bacteria	Proteobacteria	Deltaproteobacteria	Desulfobacterales	NA	NA	NA
ASV2004	0	0	0	0.000441417581031656	0	0	0	0	0	0	0	0	Bacteria	Planctomycetes	Planctomycetacia	Pirellulales	Pirellulaceae	Blastopirellula	NA
ASV2005	0	0	0	0.000441417581031656	0	0	0	0	0	0	0	0	Bacteria	NA	NA	NA	NA	NA	NA
ASV2006	0	0	0	0.000441417581031656	0	0	0	0	0	0	0	0	Bacteria	Proteobacteria	Gammaproteobacteria	B2M28	NA	NA	NA
ASV2007	0	0	0	0.000315298272165469	0	0	0	0.000208398457851412	0	0	0	0	NA	NA	NA	NA	NA	NA	NA
ASV2008	0	0	0	0	0.000677113561617334	0	0	0	0	0	0	0	Bacteria	Proteobacteria	Deltaproteobacteria	Desulfobacterales	Desulfobacteraceae	Sva0081 sediment group	NA
ASV2009	0	0	0	0	0.000677113561617334	0	0	0	0	0	0	0	Bacteria	NA	NA	NA	NA	NA	NA
ASV2010	0	0	0	0	0.000677113561617334	0	0	0	0	0	0	0	Bacteria	Proteobacteria	Gammaproteobacteria	pItb-vmat-80	NA	NA	NA
ASV2011	0	0	0	0	0.000677113561617334	0	0	0	0	0	0	0	NA	NA	NA	NA	NA	NA	NA
ASV2012	0	0	0	0	0.000677113561617334	0	0	0	0	0	0	0	Bacteria	Chloroflexi	Dehalococcoidia	GIF9	AB-539-J10	SCGC-AB-539-J10	NA
ASV2013	0	0	0	0	0.000677113561617334	0	0	0	0	0	0	0	Bacteria	Acidobacteria	Subgroup 22	NA	NA	NA	NA
ASV2014	0	0	0	0	0.000677113561617334	0	0	0	0	0	0	0	Bacteria	Proteobacteria	Deltaproteobacteria	Desulfarculales	Desulfarculaceae	Desulfatiglans	NA
ASV2015	0	0	0	0	0.000677113561617334	0	0	0	0	0	0	0	Bacteria	Proteobacteria	Alphaproteobacteria	Rhodobacterales	Rhodobacteraceae	NA	NA
ASV2016	0	0	0	0	0.000677113561617334	0	0	0	0	0	0	0	Bacteria	Acidobacteria	Acidobacteriia	Solibacterales	Solibacteraceae (Subgroup 3)	NA	NA
ASV2017	0	0	0	0	0.000677113561617334	0	0	0	0	0	0	0	NA	NA	NA	NA	NA	NA	NA
ASV2018	0	0	0	0	0.000677113561617334	0	0	0	0	0	0	0	Bacteria	NA	NA	NA	NA	NA	NA
ASV2019	0	0	0	0	0.000677113561617334	0	0	0	0	0	0	0	Bacteria	Planctomycetes	Phycisphaerae	Phycisphaerales	AKAU3564 sediment group	NA	NA
ASV2020	0	0	0	0	0.000677113561617334	0	0	0	0	0	0	0	Bacteria	Chloroflexi	Dehalococcoidia	MSBL5	NA	NA	NA
ASV2021	0	0	0	0	0.000677113561617334	0	0	0	0	0	0	0	Bacteria	Chloroflexi	Anaerolineae	Thermoflexales	Thermoflexaceae	Thermoflexus	NA
ASV2022	0	0	0	0	0.000677113561617334	0	0	0	0	0	0	0	Bacteria	Chloroflexi	Dehalococcoidia	NA	NA	NA	NA
ASV2023	0	0	0	0	0.000193461017604953	0	0	0.00052099614462853	0	0	0	0	NA	NA	NA	NA	NA	NA	NA
ASV2024	0	0	0	0	0	0.00131406044678055	0	0	0	0	0	0	Bacteria	Atribacteria	JS1	NA	NA	NA	NA
ASV2025	0	0	0	0	0	0.00131406044678055	0	0	0	0	0	0	Bacteria	Proteobacteria	Deltaproteobacteria	Sva0485	NA	NA	NA
ASV2026	0	0	0	0	0	0.000375445841937301	0	0.00052099614462853	0	0	0	0	NA	NA	NA	NA	NA	NA	NA
ASV2028	0	0	0	0	0	0	0.00173913043478261	0	0	0	0	0	Archaea	Asgardaeota	Lokiarchaeia	NA	NA	NA	NA
ASV2029	0	0	0	0	0	0	0.00173913043478261	0	0	0	0	0	Bacteria	Planctomycetes	vadinHA49	NA	NA	NA	NA
ASV2030	0	0	0	0	0	0	0.00173913043478261	0	0	0	0	0	NA	NA	NA	NA	NA	NA	NA
ASV2031	0	0	0	0	0	0	0	0.000729394602479942	0	0	0	0	NA	NA	NA	NA	NA	NA	NA
ASV2032	0	0	0	0	0	0	0	0.000729394602479942	0	0	0	0	Bacteria	Aegiribacteria	NA	NA	NA	NA	NA
ASV2033	0	0	0	0	0	0	0	0.000729394602479942	0	0	0	0	NA	NA	NA	NA	NA	NA	NA
ASV2034	0	0	0	0	0	0	0	0.000729394602479942	0	0	0	0	Bacteria	Chloroflexi	Dehalococcoidia	DscP2	NA	NA	NA
ASV2035	0	0	0	0	0	0	0	0.000729394602479942	0	0	0	0	NA	NA	NA	NA	NA	NA	NA
ASV2036	0	0	0	0	0	0	0	0.000729394602479942	0	0	0	0	NA	NA	NA	NA	NA	NA	NA
ASV2037	0	0	0	0	0	0	0	0.000729394602479942	0	0	0	0	NA	NA	NA	NA	NA	NA	NA
ASV2038	0	0	0	0	0	0	0	0.000729394602479942	0	0	0	0	Bacteria	NA	NA	NA	NA	NA	NA
ASV2039	0	0	0	0	0	0	0	0.000729394602479942	0	0	0	0	NA	NA	NA	NA	NA	NA	NA
ASV2040	0	0	0	0	0	0	0	0.000312597686777118	0	0.000276778300581234	0	0	NA	NA	NA	NA	NA	NA	NA
ASV2041	0	0	0	0	0	0	0	0	0.000572175903220533	0	0	0	Bacteria	Planctomycetes	Phycisphaerae	MSBL9	SG8-4	NA	NA
ASV2042	0	0	0	0	0	0	0	0	0.000572175903220533	0	0	0	NA	NA	NA	NA	NA	NA	NA
ASV2043	0	0	0	0	0	0	0	0	0.000572175903220533	0	0	0	Bacteria	Proteobacteria	Deltaproteobacteria	Desulfarculales	Desulfarculaceae	Desulfatiglans	NA
ASV2044	0	0	0	0	0	0	0	0	0.000572175903220533	0	0	0	Bacteria	Planctomycetes	NA	NA	NA	NA	NA
ASV2045	0	0	0	0	0	0	0	0	0	0.00048436202601716	0	0	NA	NA	NA	NA	NA	NA	NA
ASV2046	0	0	0	0	0	0	0	0	0	0.00048436202601716	0	0	NA	NA	NA	NA	NA	NA	NA
ASV2047	0	0	0	0	0	0	0	0	0	0.00048436202601716	0	0	Bacteria	Zixibacteria	NA	NA	NA	NA	NA
ASV2048	0	0	0	0	0	0	0	0	0	0.00048436202601716	0	0	NA	NA	NA	NA	NA	NA	NA
ASV2049	0	0	0	0	0	0	0	0	0	0.00048436202601716	0	0	Bacteria	Proteobacteria	Alphaproteobacteria	Rhodobacterales	Rhodobacteraceae	NA	NA
ASV2050	0	0	0	0	0	0	0	0	0	0.00048436202601716	0	0	Bacteria	NA	NA	NA	NA	NA	NA
ASV2051	0	0	0	0	0	0	0	0	0	0.00048436202601716	0	0	NA	NA	NA	NA	NA	NA	NA
ASV2052	0	0	0	0	0	0	0	0	0	0.00048436202601716	0	0	NA	NA	NA	NA	NA	NA	NA
ASV2053	0	0	0	0	0	0	0	0	0	0.00048436202601716	0	0	NA	NA	NA	NA	NA	NA	NA
ASV2054	0	0	0	0	0	0	0	0	0	0.00048436202601716	0	0	Bacteria	NA	NA	NA	NA	NA	NA
ASV2055	0	0	0	0	0	0	0	0	0	0.00048436202601716	0	0	Bacteria	Planctomycetes	Phycisphaerae	B103G10	NA	NA	NA
ASV2056	0	0	0	0	0	0	0	0	0	0.00048436202601716	0	0	Bacteria	Planctomycetes	NA	NA	NA	NA	NA
ASV2057	0	0	0	0	0	0	0	0	0	0.00048436202601716	0	0	Bacteria	Aerophobetes	NA	NA	NA	NA	NA
[truncated: 397 more rows]
